# Supplementary material for: A concentrated array of copper porphyrin candidate qubits
Source: Chem Sci. 2018 Nov 21;10(6):1702–8. doi: 10.1039/c8sc04435j (PMC6368214; doi:10.1039/c8sc04435j)
Supplement: Supplementary file 2 [file SC-010-C8SC04435J-s002.cif]

# Electronic Supplementary Material (ESI) for Chemical Science.
# This journal is © The Royal Society of Chemistry 2019

####################################################################### 
# 
# This file contains crystal structure data downloaded from the 
# Cambridge Structural Database (CSD) hosted by the Cambridge 
# Crystallographic Data Centre (CCDC).
# 
# Full information about CCDC data access policies and citation 
# guidelines are available at http://www.ccdc.cam.ac.uk/access/V1 
# 
# Audit and citation data items may have been added by the CCDC. 
# Please retain this information to preserve the provenance of 
# this file and to allow appropriate attribution of the data. 
# 
#######################################################################

data_compset_abs
_database_code_depnum_ccdc_archive 'CCDC 1871557'
_audit_update_record             
;
2018-10-04 deposited with the CCDC.
2018-11-21 downloaded from the CCDC.
;
_audit_creation_date             2018-07-02
_audit_creation_method           
;
Olex2 1.2
(compiled Nov 22 2016 11:51:51 for OlexSys, GUI svn.r5269)
;
_chemical_name_common            ?
_chemical_name_systematic        ?
_chemical_formula_moiety         '0.13(C576 H288 Cu12 N48 O208 Zr48)'
_chemical_formula_sum            'C72 H36 Cu1.50 N6 O26 Zr6'
_chemical_formula_weight         2043.70
_chemical_melting_point          ?
loop_
_atom_type_symbol
_atom_type_description
_atom_type_scat_dispersion_real
_atom_type_scat_dispersion_imag
_atom_type_scat_source
C C 0.0181 0.0091 'International Tables Vol C Tables 4.2.6.8 and 6.1.1.4'
H H 0.0000 0.0000 'International Tables Vol C Tables 4.2.6.8 and 6.1.1.4'
Cu Cu -1.9646 0.5888 'International Tables Vol C Tables 4.2.6.8 and 6.1.1.4'
N N 0.0311 0.0180 'International Tables Vol C Tables 4.2.6.8 and 6.1.1.4'
O O 0.0492 0.0322 'International Tables Vol C Tables 4.2.6.8 and 6.1.1.4'
Zr Zr -0.1862 2.2449 'International Tables Vol C Tables 4.2.6.8 and 6.1.1.4'

_shelx_space_group_comment       
;
The symmetry employed for this shelxl refinement is uniquely defined
by the following loop, which should always be used as a source of
symmetry information in preference to the above space-group names.
They are only intended as comments.
;
_space_group_crystal_system      cubic
_space_group_IT_number           229
_space_group_name_H-M_alt        'I m -3 m'
_space_group_name_Hall           '-I 4 2 3'
loop_
_space_group_symop_operation_xyz
'x, y, z'
'-x, -y, z'
'-x, y, -z'
'x, -y, -z'
'z, x, y'
'z, -x, -y'
'-z, -x, y'
'-z, x, -y'
'y, z, x'
'-y, z, -x'
'y, -z, -x'
'-y, -z, x'
'y, x, -z'
'-y, -x, -z'
'y, -x, z'
'-y, x, z'
'x, z, -y'
'-x, z, y'
'-x, -z, -y'
'x, -z, y'
'z, y, -x'
'z, -y, x'
'-z, y, x'
'-z, -y, -x'
'x+1/2, y+1/2, z+1/2'
'-x+1/2, -y+1/2, z+1/2'
'-x+1/2, y+1/2, -z+1/2'
'x+1/2, -y+1/2, -z+1/2'
'z+1/2, x+1/2, y+1/2'
'z+1/2, -x+1/2, -y+1/2'
'-z+1/2, -x+1/2, y+1/2'
'-z+1/2, x+1/2, -y+1/2'
'y+1/2, z+1/2, x+1/2'
'-y+1/2, z+1/2, -x+1/2'
'y+1/2, -z+1/2, -x+1/2'
'-y+1/2, -z+1/2, x+1/2'
'y+1/2, x+1/2, -z+1/2'
'-y+1/2, -x+1/2, -z+1/2'
'y+1/2, -x+1/2, z+1/2'
'-y+1/2, x+1/2, z+1/2'
'x+1/2, z+1/2, -y+1/2'
'-x+1/2, z+1/2, y+1/2'
'-x+1/2, -z+1/2, -y+1/2'
'x+1/2, -z+1/2, y+1/2'
'z+1/2, y+1/2, -x+1/2'
'z+1/2, -y+1/2, x+1/2'
'-z+1/2, y+1/2, x+1/2'
'-z+1/2, -y+1/2, -x+1/2'
'-x, -y, -z'
'x, y, -z'
'x, -y, z'
'-x, y, z'
'-z, -x, -y'
'-z, x, y'
'z, x, -y'
'z, -x, y'
'-y, -z, -x'
'y, -z, x'
'-y, z, x'
'y, z, -x'
'-y, -x, z'
'y, x, z'
'-y, x, -z'
'y, -x, -z'
'-x, -z, y'
'x, -z, -y'
'x, z, y'
'-x, z, -y'
'-z, -y, x'
'-z, y, -x'
'z, -y, -x'
'z, y, x'
'-x+1/2, -y+1/2, -z+1/2'
'x+1/2, y+1/2, -z+1/2'
'x+1/2, -y+1/2, z+1/2'
'-x+1/2, y+1/2, z+1/2'
'-z+1/2, -x+1/2, -y+1/2'
'-z+1/2, x+1/2, y+1/2'
'z+1/2, x+1/2, -y+1/2'
'z+1/2, -x+1/2, y+1/2'
'-y+1/2, -z+1/2, -x+1/2'
'y+1/2, -z+1/2, x+1/2'
'-y+1/2, z+1/2, x+1/2'
'y+1/2, z+1/2, -x+1/2'
'-y+1/2, -x+1/2, z+1/2'
'y+1/2, x+1/2, z+1/2'
'-y+1/2, x+1/2, -z+1/2'
'y+1/2, -x+1/2, -z+1/2'
'-x+1/2, -z+1/2, y+1/2'
'x+1/2, -z+1/2, -y+1/2'
'x+1/2, z+1/2, y+1/2'
'-x+1/2, z+1/2, -y+1/2'
'-z+1/2, -y+1/2, x+1/2'
'-z+1/2, y+1/2, -x+1/2'
'z+1/2, -y+1/2, -x+1/2'
'z+1/2, y+1/2, x+1/2'

_cell_length_a                   38.4520(7)
_cell_length_b                   38.4520(7)
_cell_length_c                   38.4520(7)
_cell_angle_alpha                90
_cell_angle_beta                 90
_cell_angle_gamma                90
_cell_volume                     56853(3)
_cell_formula_units_Z            8
_cell_measurement_reflns_used    5148
_cell_measurement_temperature    100(2)
_cell_measurement_theta_max      67.52
_cell_measurement_theta_min      3.63
_shelx_estimated_absorpt_T_max   ?
_shelx_estimated_absorpt_T_min   ?
_exptl_absorpt_coefficient_mu    2.047
_exptl_absorpt_correction_T_max  0.7531
_exptl_absorpt_correction_T_min  0.5815
_exptl_absorpt_correction_type   multi-scan
_exptl_absorpt_process_details   
;
SADABS-2014/5 (Bruker,2014) was used for absorption correction.
wR2(int) was 0.0854 before and 0.0681 after correction.
The Ratio of minimum to maximum transmission is 0.7721.
The \l/2 correction factor is 0.00150.
;
_exptl_absorpt_special_details   ?
_exptl_crystal_colour            'clear dark red'
_exptl_crystal_colour_lustre     clear
_exptl_crystal_colour_modifier   dark
_exptl_crystal_colour_primary    red
_exptl_crystal_density_diffrn    0.478
_exptl_crystal_density_meas      ?
_exptl_crystal_density_method    ?
_exptl_crystal_description       block
_exptl_crystal_F_000             8012
_exptl_crystal_preparation       ?
_exptl_crystal_size_max          0.02
_exptl_crystal_size_mid          0.02
_exptl_crystal_size_min          0.02
_exptl_transmission_factor_max   ?
_exptl_transmission_factor_min   ?
_diffrn_reflns_av_R_equivalents  0.0857
_diffrn_reflns_av_unetI/netI     0.0494
_diffrn_reflns_Laue_measured_fraction_full 0.996
_diffrn_reflns_Laue_measured_fraction_max 0.988
_diffrn_reflns_limit_h_max       27
_diffrn_reflns_limit_h_min       -43
_diffrn_reflns_limit_k_max       46
_diffrn_reflns_limit_k_min       -41
_diffrn_reflns_limit_l_max       39
_diffrn_reflns_limit_l_min       -33
_diffrn_reflns_number            53006
_diffrn_reflns_point_group_measured_fraction_full 0.996
_diffrn_reflns_point_group_measured_fraction_max 0.988
_diffrn_reflns_theta_full        67.679
_diffrn_reflns_theta_max         68.37
_diffrn_reflns_theta_min         1.62
_diffrn_ambient_temperature      100(2)
_diffrn_detector_area_resol_mean 8
_diffrn_measured_fraction_theta_full 0.996
_diffrn_measured_fraction_theta_max 0.988
_diffrn_measurement_device_type  'Bruker Kappa APEX CCD area detector'
_diffrn_measurement_method       '\w and \f scans'
_diffrn_radiation_monochromator  'MX optics'
_diffrn_radiation_type           CuK\a
_diffrn_radiation_wavelength     1.54178
_diffrn_source                   microsource
_diffrn_standards_number         0
_reflns_Friedel_coverage         0.000
_reflns_Friedel_fraction_full    .
_reflns_Friedel_fraction_max     .
_reflns_number_gt                3790
_reflns_number_total             4827
_reflns_special_details          
;
 Reflections were merged by SHELXL according to the crystal
 class for the calculation of statistics and refinement.
 
 Structure factors included contributions from the .fab file.
 
 _reflns_Friedel_fraction is defined as the number of unique
 Friedel pairs measured divided by the number that would be
 possible theoretically, ignoring centric projections and
 systematic absences.
;
_reflns_threshold_expression     'I > 2\s(I)'
_computing_cell_refinement       'SAINT V8.34A (Bruker, 2013)'
_computing_data_collection       'APEX2 V2014.11-0 (Bruker, 2014)'
_computing_data_reduction        'Bruker SAINT'
_computing_molecular_graphics    'Olex2 (Dolomanov et al., 2009)'
_computing_publication_material  'Olex2 (Dolomanov et al., 2009)'
_computing_structure_refinement  'ShelXL (Sheldrick, 2015)'
_computing_structure_solution    'ShelXS (Sheldrick, 2008)'
_refine_diff_density_max         1.904
_refine_diff_density_min         -0.952
_refine_diff_density_rms         0.119
_refine_ls_extinction_coef       .
_refine_ls_extinction_method     none
_refine_ls_goodness_of_fit_ref   1.487
_refine_ls_hydrogen_treatment    constr
_refine_ls_matrix_type           full
_refine_ls_number_parameters     95
_refine_ls_number_reflns         4827
_refine_ls_number_restraints     90
_refine_ls_R_factor_all          0.1220
_refine_ls_R_factor_gt           0.1075
_refine_ls_restrained_S_all      1.822
_refine_ls_shift/su_max          0.001
_refine_ls_shift/su_mean         0.000
_refine_ls_structure_factor_coef Fsqd
_refine_ls_weighting_details     
'w=1/[\s^2^(Fo^2^)+(0.2000P)^2^] where P=(Fo^2^+2Fc^2^)/3'
_refine_ls_weighting_scheme      calc
_refine_ls_wR_factor_gt          0.3322
_refine_ls_wR_factor_ref         0.3549
_refine_special_details          ?
_olex2_refinement_description    
;
1. Fixed Uiso
 At 1.2 times of:
  All C(H) groups
2. Uiso/Uaniso restraints and constraints
Uanis(C5) \\sim Ueq, Uanis(O3) \\sim Ueq, Uanis(O1) \\sim Ueq, Uanis(C1) \\sim
Ueq, Uanis(C2) \\sim Ueq, Uanis(C3) \\sim Ueq, Uanis(C4) \\sim Ueq, Uanis(C6)
\\sim Ueq, Uanis(C7) \\sim Ueq, Uanis(N1) \\sim Ueq, Uanis(C8) \\sim Ueq,
Uanis(Cu1) \\sim Ueq, : with sigma of 0.005 and sigma for terminal atoms of 0.01
Uanis(Zr1) \\sim Ueq: with sigma of 0.004 and sigma for terminal atoms of 0.004
Uanis(O2) \\sim Ueq, Uanis(O4) \\sim Ueq: with sigma of 0.005 and sigma for
terminal atoms of 0.01
3.a Aromatic/amide H refined with riding coordinates:
 C3(H3), C4(H4), C8(H8)
;
_atom_sites_solution_hydrogens   geom
_atom_sites_solution_primary     direct
_atom_sites_solution_secondary   ?
loop_
_atom_site_label
_atom_site_type_symbol
_atom_site_fract_x
_atom_site_fract_y
_atom_site_fract_z
_atom_site_U_iso_or_equiv
_atom_site_adp_type
_atom_site_occupancy
_atom_site_site_symmetry_order
_atom_site_calc_flag
_atom_site_refinement_flags_posn
_atom_site_refinement_flags_adp
_atom_site_refinement_flags_occupancy
_atom_site_disorder_assembly
_atom_site_disorder_group
Zr1 Zr 0.70717(2) 0.70717(2) 0.77208(2) 0.0730(5) Uani 1 2 d S TU P . .
Cu1 Cu 0.750000 0.500000 1.000000 0.0641(9) Uani 1 8 d S TU P . .
O1 O 0.72259(14) 0.67180(13) 0.81397(13) 0.0688(14) Uani 1 1 d . U . . .
O2 O 0.6717(3) 0.6717(3) 0.7532(4) 0.172(5) Uani 1 2 d S TU P . .
O3 O 0.71736(16) 0.71736(16) 0.71736(16) 0.0432(19) Uani 1 6 d S TU P . .
O4 O 0.7416(2) 0.7416(2) 0.8060(3) 0.106(3) Uani 1 2 d S TU P . .
N1 N 0.7498(2) 0.55187(17) 1.000000 0.0527(17) Uani 1 2 d S TU P . .
C1 C 0.750000 0.66813(17) 0.83187(17) 0.059(2) Uani 1 2 d S TU P . .
C2 C 0.750000 0.64077(16) 0.85923(16) 0.062(2) Uani 1 2 d S TU P . .
C3 C 0.7205(2) 0.6211(2) 0.86404(19) 0.073(2) Uani 1 1 d . U . . .
H3 H 0.700404 0.625072 0.850172 0.087 Uiso 1 1 calc R U . . .
C4 C 0.7203(2) 0.5958(2) 0.88894(19) 0.075(2) Uani 1 1 d . U . . .
H4 H 0.700158 0.581968 0.892295 0.090 Uiso 1 1 calc R U . . .
C5 C 0.750000 0.59028(17) 0.90972(17) 0.060(2) Uani 1 2 d S TU P . .
C6 C 0.750000 0.56310(16) 0.93690(16) 0.058(2) Uani 1 2 d S TU P . .
C7 C 0.7487(2) 0.57318(14) 0.97162(15) 0.0574(16) Uani 1 1 d . U . . .
C8 C 0.7471(2) 0.60903(15) 0.98251(16) 0.0608(17) Uani 1 1 d . U . . .
H8 H 0.746223 0.628856 0.967792 0.073 Uiso 1 1 calc R U . . .

loop_
_atom_site_aniso_label
_atom_site_aniso_U_11
_atom_site_aniso_U_22
_atom_site_aniso_U_33
_atom_site_aniso_U_23
_atom_site_aniso_U_13
_atom_site_aniso_U_12
Zr1 0.0740(5) 0.0740(5) 0.0711(6) 0.0601(4) 0.0601(4) 0.0531(5)
Cu1 0.169(3) 0.0116(6) 0.0116(6) 0.000 0.000 0.000
O1 0.083(3) 0.065(2) 0.059(2) 0.039(2) 0.031(2) 0.020(2)
O2 0.190(6) 0.190(6) 0.137(8) 0.055(5) 0.055(5) -0.054(7)
O3 0.0432(19) 0.0432(19) 0.0432(19) 0.014(2) 0.014(2) 0.014(2)
O4 0.088(3) 0.088(3) 0.143(5) 0.026(3) 0.026(3) 0.015(4)
N1 0.101(4) 0.029(3) 0.029(3) 0.000 0.000 0.002(3)
C1 0.074(4) 0.052(3) 0.052(3) 0.016(3) 0.011(2) 0.011(2)
C2 0.081(4) 0.052(3) 0.052(3) 0.015(3) 0.009(2) 0.009(2)
C3 0.100(4) 0.063(3) 0.055(3) 0.025(3) 0.003(3) 0.003(3)
C4 0.106(4) 0.063(3) 0.056(3) 0.024(3) 0.001(3) -0.006(3)
C5 0.091(5) 0.044(2) 0.044(2) 0.004(3) 0.003(2) 0.003(2)
C6 0.092(5) 0.041(2) 0.041(2) 0.005(3) -0.001(2) -0.001(2)
C7 0.115(4) 0.025(2) 0.032(2) 0.009(2) 0.002(3) 0.002(3)
C8 0.114(4) 0.030(2) 0.038(3) 0.004(2) -0.002(3) 0.002(3)

_geom_special_details            
;
 All esds (except the esd in the dihedral angle between two l.s. planes)
 are estimated using the full covariance matrix.  The cell esds are taken
 into account individually in the estimation of esds in distances, angles
 and torsion angles; correlations between esds in cell parameters are only
 used when they are defined by crystal symmetry.  An approximate (isotropic)
 treatment of cell esds is used for estimating esds involving l.s. planes.
;
loop_
_geom_bond_atom_site_label_1
_geom_bond_atom_site_label_2
_geom_bond_distance
_geom_bond_site_symmetry_2
_geom_bond_publ_flag
Zr1 Zr1 3.482(2) 81_666 ?
Zr1 Zr1 3.5303(10) 9 ?
Zr1 Zr1 3.5303(10) 5 ?
Zr1 Zr1 3.482(2) 77_666 ?
Zr1 O1 2.190(4) . ?
Zr1 O1 2.190(4) 62 ?
Zr1 O2 2.058(16) . ?
Zr1 O3 2.176(4) . ?
Zr1 O4 2.100(5) 77_666 ?
Zr1 O4 2.283(14) . ?
Zr1 O4 2.100(5) 81_666 ?
Cu1 N1 1.995(7) . ?
Cu1 N1 1.995(7) 51_565 ?
Cu1 N1 1.995(7) 89_665 ?
Cu1 N1 1.995(7) 43_666 ?
O1 C1 1.267(7) . ?
N1 C7 1.365(7) . ?
N1 C7 1.365(7) 50_557 ?
C1 C2 1.488(13) . ?
C2 C3 1.377(10) . ?
C2 C3 1.377(10) 43_666 ?
C3 H3 0.9500 . ?
C3 C4 1.363(10) . ?
C4 H4 0.9500 . ?
C4 C5 1.409(10) . ?
C5 C6 1.478(12) . ?
C6 C7 1.391(7) 43_666 ?
C6 C7 1.391(7) . ?
C7 C8 1.442(8) . ?
C8 C8 1.345(12) 50_557 ?
C8 H8 0.9500 . ?

loop_
_geom_angle_atom_site_label_1
_geom_angle_atom_site_label_2
_geom_angle_atom_site_label_3
_geom_angle
_geom_angle_site_symmetry_1
_geom_angle_site_symmetry_3
_geom_angle_publ_flag
Zr1 Zr1 Zr1 90.001(1) 81_666 9 ?
Zr1 Zr1 Zr1 59.54(2) 77_666 9 ?
Zr1 Zr1 Zr1 59.54(2) 81_666 5 ?
Zr1 Zr1 Zr1 60.92(4) 77_666 81_666 ?
Zr1 Zr1 Zr1 90.001(1) 77_666 5 ?
Zr1 Zr1 Zr1 60.0 5 9 ?
O1 Zr1 Zr1 110.91(17) . 77_666 ?
O1 Zr1 Zr1 163.58(15) 62 5 ?
O1 Zr1 Zr1 109.18(12) 62 9 ?
O1 Zr1 Zr1 73.59(15) 62 77_666 ?
O1 Zr1 Zr1 163.58(15) . 9 ?
O1 Zr1 Zr1 73.59(15) . 81_666 ?
O1 Zr1 Zr1 109.18(12) . 5 ?
O1 Zr1 Zr1 110.91(17) 62 81_666 ?
O1 Zr1 O1 78.2(2) . 62 ?
O1 Zr1 O4 77.5(3) 62 . ?
O1 Zr1 O4 77.5(3) . . ?
O2 Zr1 Zr1 149.14(6) . 77_666 ?
O2 Zr1 Zr1 102.7(3) . 9 ?
O2 Zr1 Zr1 149.14(6) . 81_666 ?
O2 Zr1 Zr1 102.7(3) . 5 ?
O2 Zr1 O1 91.6(3) . . ?
O2 Zr1 O1 91.6(3) . 62 ?
O2 Zr1 O3 84.2(4) . . ?
O2 Zr1 O4 111.9(4) . 81_666 ?
O2 Zr1 O4 165.8(4) . . ?
O2 Zr1 O4 111.9(4) . 77_666 ?
O3 Zr1 Zr1 90.6(2) . 77_666 ?
O3 Zr1 Zr1 35.79(14) . 5 ?
O3 Zr1 Zr1 35.79(14) . 9 ?
O3 Zr1 Zr1 90.6(2) . 81_666 ?
O3 Zr1 O1 140.74(13) . 62 ?
O3 Zr1 O1 140.74(13) . . ?
O3 Zr1 O4 110.0(4) . . ?
O4 Zr1 Zr1 89.6(2) 77_666 5 ?
O4 Zr1 Zr1 39.3(4) 81_666 81_666 ?
O4 Zr1 Zr1 89.6(2) . 9 ?
O4 Zr1 Zr1 94.0(4) 77_666 81_666 ?
O4 Zr1 Zr1 35.59(13) . 81_666 ?
O4 Zr1 Zr1 35.59(13) . 77_666 ?
O4 Zr1 Zr1 89.6(2) . 5 ?
O4 Zr1 Zr1 32.8(2) 81_666 5 ?
O4 Zr1 Zr1 39.3(4) 77_666 77_666 ?
O4 Zr1 Zr1 94.0(4) 81_666 77_666 ?
O4 Zr1 Zr1 89.6(2) 81_666 9 ?
O4 Zr1 Zr1 32.8(2) 77_666 9 ?
O4 Zr1 O1 146.3(3) 81_666 62 ?
O4 Zr1 O1 146.3(3) 77_666 . ?
O4 Zr1 O1 77.4(3) 77_666 62 ?
O4 Zr1 O1 77.4(3) 81_666 . ?
O4 Zr1 O3 68.4(3) 81_666 . ?
O4 Zr1 O3 68.4(3) 77_666 . ?
O4 Zr1 O4 74.8(5) 77_666 . ?
O4 Zr1 O4 112.8(6) 81_666 77_666 ?
O4 Zr1 O4 74.8(5) 81_666 . ?
N1 Cu1 N1 179.6(5) . 51_565 ?
N1 Cu1 N1 90.001(3) . 43_666 ?
N1 Cu1 N1 179.6(5) 43_666 89_665 ?
N1 Cu1 N1 90.001(4) 43_666 51_565 ?
N1 Cu1 N1 90.001(3) 51_565 89_665 ?
N1 Cu1 N1 90.001(3) . 89_665 ?
C1 O1 Zr1 134.0(5) . . ?
Zr1 O3 Zr1 108.4(3) . 9 ?
Zr1 O3 Zr1 108.4(3) . 5 ?
Zr1 O3 Zr1 108.4(3) 9 5 ?
Zr1 O4 Zr1 105.2(4) 81_666 . ?
Zr1 O4 Zr1 105.2(4) 77_666 . ?
Zr1 O4 Zr1 114.4(4) 81_666 77_666 ?
C7 N1 Cu1 126.9(3) . . ?
C7 N1 Cu1 126.9(3) 50_557 . ?
C7 N1 C7 106.1(7) . 50_557 ?
O1 C1 O1 124.8(9) . 43_666 ?
O1 C1 C2 117.6(4) 43_666 . ?
O1 C1 C2 117.6(4) . . ?
C3 C2 C1 118.9(5) . . ?
C3 C2 C1 118.9(5) 43_666 . ?
C3 C2 C3 122.2(9) 43_666 . ?
C2 C3 H3 120.4 . . ?
C4 C3 C2 119.2(8) . . ?
C4 C3 H3 120.4 . . ?
C3 C4 H4 119.9 . . ?
C3 C4 C5 120.2(8) . . ?
C5 C4 H4 119.9 . . ?
C4 C5 C4 118.9(9) 43_666 . ?
C4 C5 C6 120.5(5) . . ?
C4 C5 C6 120.5(5) 43_666 . ?
C7 C6 C5 118.8(4) 43_666 . ?
C7 C6 C5 118.8(4) . . ?
C7 C6 C7 122.4(8) 43_666 . ?
N1 C7 C6 126.8(6) . . ?
N1 C7 C8 110.1(5) . . ?
C6 C7 C8 123.1(6) . . ?
C7 C8 H8 126.6 . . ?
C8 C8 C7 106.9(3) 50_557 . ?
C8 C8 H8 126.6 50_557 . ?

loop_
_geom_torsion_atom_site_label_1
_geom_torsion_atom_site_label_2
_geom_torsion_atom_site_label_3
_geom_torsion_atom_site_label_4
_geom_torsion
_geom_torsion_site_symmetry_1
_geom_torsion_site_symmetry_2
_geom_torsion_site_symmetry_3
_geom_torsion_site_symmetry_4
_geom_torsion_publ_flag
Zr1 O1 C1 O1 -1.4(3) . . . 43_666 ?
Zr1 O1 C1 C2 178.6(3) . . . . ?
Cu1 N1 C7 C6 -4.9(13) . . . . ?
Cu1 N1 C7 C8 177.0(6) . . . . ?
O1 C1 C2 C3 -0.6(5) . . . . ?
O1 C1 C2 C3 179.4(5) . . . 43_666 ?
O1 C1 C2 C3 179.4(5) 43_666 . . . ?
O1 C1 C2 C3 -0.6(5) 43_666 . . 43_666 ?
N1 C7 C8 C8 -0.2(7) . . . 50_557 ?
C1 C2 C3 C4 179.7(6) . . . . ?
C2 C3 C4 C5 0.7(11) . . . . ?
C3 C2 C3 C4 -0.3(6) 43_666 . . . ?
C3 C4 C5 C4 -0.3(6) . . . 43_666 ?
C3 C4 C5 C6 179.7(6) . . . . ?
C4 C5 C6 C7 -107.6(5) 43_666 . . 43_666 ?
C4 C5 C6 C7 72.4(5) 43_666 . . . ?
C4 C5 C6 C7 72.4(5) . . . 43_666 ?
C4 C5 C6 C7 -107.6(5) . . . . ?
C5 C6 C7 N1 -177.4(7) . . . . ?
C5 C6 C7 C8 0.5(9) . . . . ?
C6 C7 C8 C8 -178.4(5) . . . 50_557 ?
C7 N1 C7 C6 178.5(3) 50_557 . . . ?
C7 N1 C7 C8 0.4(12) 50_557 . . . ?
C7 C6 C7 N1 2.6(7) 43_666 . . . ?
C7 C6 C7 C8 -179.5(9) 43_666 . . . ?

_smtbx_masks_special_details     ?
loop_
_smtbx_masks_void_nr
_smtbx_masks_void_average_x
_smtbx_masks_void_average_y
_smtbx_masks_void_average_z
_smtbx_masks_void_volume
_smtbx_masks_void_count_electrons
_smtbx_masks_void_content
1 -0.227 -0.781 -0.339 46319.8 15682.5 'Methanol, water, dimethylformamide'

_shelx_res_file                  
;
TITL compset_abs_a.res in Im-3m
    compset_abs.res
    created by SHELXL-2016/6 at 14:25:07 on 02-Jul-2018
REM Old TITL CompSet_Abs in Im-3m #229
REM SHELXT solution in Im-3m
REM R1 0.737, Rweak 0.151, Alpha 0.122, Orientation as input
REM Formula found by SHELXT: C312 N85 O80 Cu6 Zr24
CELL 1.54178 38.452 38.452 38.452 90 90 90
ZERR 8 0.0007 0.0007 0.0007 0 0 0
LATT 2
SYMM -X,-Y,+Z
SYMM -X,+Y,-Z
SYMM +X,-Y,-Z
SYMM +Z,+X,+Y
SYMM +Z,-X,-Y
SYMM -Z,-X,+Y
SYMM -Z,+X,-Y
SYMM +Y,+Z,+X
SYMM -Y,+Z,-X
SYMM +Y,-Z,-X
SYMM -Y,-Z,+X
SYMM +Y,+X,-Z
SYMM -Y,-X,-Z
SYMM +Y,-X,+Z
SYMM -Y,+X,+Z
SYMM +X,+Z,-Y
SYMM -X,+Z,+Y
SYMM -X,-Z,-Y
SYMM +X,-Z,+Y
SYMM +Z,+Y,-X
SYMM +Z,-Y,+X
SYMM -Z,+Y,+X
SYMM -Z,-Y,-X
SFAC C H Cu N O Zr
UNIT 576 288 12 48 208 48
ISOR 0.005 0.01 C5 O3 O1 C1 C2 C3 H3 C4 H4 C6 C7 N1 C8 Cu1 H8
ISOR 0.004 0.004 Zr1
ISOR 0.005 0.01 O2 O4

L.S. 100
PLAN  1
TEMP -173.16
BOND $H
LIST 6
MORE -1
CONF
ABIN
fmap 2 53
acta
REM <olex2.extras>
REM <HklSrc "%">
REM </olex2.extras>

WGHT    0.200000
FVAR       0.03592
ZR1   6    0.707165    0.707165    0.772084    10.50000    0.07403    0.07403 =
         0.07106    0.06013    0.06013    0.05312
CU1   3    0.750000    0.500000    1.000000    10.12500    0.16896    0.01163 =
         0.01163    0.00000    0.00000    0.00000
O1    5    0.722593    0.671796    0.813972    11.00000    0.08276    0.06461 =
         0.05910    0.03907    0.03138    0.02014
O2    5    0.671745    0.671745    0.753247    10.50000    0.18967    0.18967 =
         0.13726    0.05472    0.05472   -0.05429
O3    5    0.717362    0.717362    0.717362    10.16667    0.04317    0.04317 =
         0.04317    0.01392    0.01392    0.01392
O4    5    0.741641    0.741641    0.805954    10.50000    0.08751    0.08751 =
         0.14288    0.02568    0.02568    0.01544
N1    4    0.749815    0.551870    1.000000    10.50000    0.10065    0.02850 =
         0.02890    0.00000    0.00000    0.00220
C1    1    0.750000    0.668129    0.831871    10.50000    0.07394    0.05223 =
         0.05223    0.01551    0.01055    0.01055
C2    1    0.750000    0.640768    0.859232    10.50000    0.08089    0.05210 =
         0.05210    0.01468    0.00899    0.00899
C3    1    0.720458    0.621096    0.864044    11.00000    0.09993    0.06267 =
         0.05515    0.02534    0.00293    0.00345
AFIX  43
H3    2    0.700404    0.625072    0.850172    11.00000   -1.20000
AFIX   0
C4    1    0.720319    0.595849    0.888941    11.00000    0.10641    0.06301 =
         0.05578    0.02447    0.00087   -0.00608
AFIX  43
H4    2    0.700158    0.581968    0.892295    11.00000   -1.20000
AFIX   0
C5    1    0.750000    0.590282    0.909718    10.50000    0.09150    0.04436 =
         0.04436    0.00351    0.00322    0.00322
C6    1    0.750000    0.563103    0.936897    10.50000    0.09191    0.04087 =
         0.04087    0.00483   -0.00100   -0.00100
C7    1    0.748717    0.573178    0.971623    11.00000    0.11463    0.02542 =
         0.03217    0.00852    0.00150    0.00202
C8    1    0.747110    0.609032    0.982510    11.00000    0.11375    0.03047 =
         0.03827    0.00421   -0.00168    0.00199
AFIX  43
H8    2    0.746223    0.628856    0.967792    11.00000   -1.20000
AFIX   0
HKLF 4


REM  compset_abs_a.res in Im-3m
REM R1 =  0.1075 for    3790 Fo > 4sig(Fo)  and  0.1220 for all    4827 data
REM     95 parameters refined using     90 restraints

END

WGHT      0.2000      0.0000

REM Highest difference peak  1.904,  deepest hole -0.952,  1-sigma level  0.119
Q1    1   0.7168  0.7168  0.7810  10.50000  0.05    1.68
;
_shelx_res_checksum              91263
_shelx_fab_checksum              65576
_shelx_fab_file                  
;
0 1 1 976.8128 0.0000
0 2 0 3252.3960 0.0000
0 3 1 93.7316 0.0000
0 3 3 309.0785 0.0000
0 4 0 159.0344 0.0000
0 4 2 -474.3709 0.0000
0 4 4 257.6636 0.0000
0 5 1 -135.2897 0.0000
0 5 3 -48.7322 0.0000
0 5 5 275.6371 0.0000
0 6 0 26.4185 0.0000
0 6 2 368.9658 0.0000
0 6 4 -301.8592 0.0000
0 6 6 -239.8120 0.0000
0 7 1 98.6561 0.0000
0 7 3 77.9428 0.0000
0 7 5 122.1238 0.0000
0 7 7 213.7157 0.0000
0 8 0 359.9130 0.0000
0 8 2 322.0751 0.0000
0 8 4 -227.3273 0.0000
0 8 6 -136.2929 0.0000
0 8 8 187.7914 0.0000
0 9 1 118.1680 0.0000
0 9 3 -139.5892 0.0000
0 9 5 18.3207 0.0000
0 9 7 -4.4418 0.0000
0 9 9 104.6298 0.0000
0 10 0 -6.8022 0.0000
0 10 2 -57.1078 0.0000
0 10 4 -130.8704 0.0000
0 10 6 -73.7866 0.0000
0 10 8 -37.4465 0.0000
0 10 10 32.7519 0.0000
0 11 1 -64.9071 0.0000
0 11 3 11.1709 0.0000
0 11 5 -27.1010 0.0000
0 11 7 -14.2124 0.0000
0 11 9 -76.2400 0.0000
0 11 11 110.1936 0.0000
0 12 0 81.9018 0.0000
0 12 2 -51.5784 0.0000
0 12 4 142.7143 0.0000
0 12 6 5.1943 0.0000
0 12 8 19.3689 0.0000
0 12 10 25.7415 0.0000
0 12 12 71.5892 0.0000
0 13 1 41.5351 0.0000
0 13 3 37.7110 0.0000
0 13 5 38.9137 0.0000
0 13 7 43.1244 0.0000
0 13 9 13.8629 0.0000
0 13 11 -56.3683 0.0000
0 13 13 51.2851 0.0000
0 14 0 218.2909 0.0000
0 14 2 -39.0755 0.0000
0 14 4 31.7820 0.0000
0 14 6 19.4329 0.0000
0 14 8 36.3937 0.0000
0 14 10 -16.9434 0.0000
0 14 12 -34.2736 0.0000
0 14 14 29.9034 0.0000
0 15 1 29.4904 0.0000
0 15 3 29.8145 0.0000
0 15 5 -11.8311 0.0000
0 15 7 34.8535 0.0000
0 15 9 17.4402 0.0000
0 15 11 -46.8853 0.0000
0 15 13 7.3552 0.0000
0 15 15 29.6110 0.0000
0 16 0 154.6976 0.0000
0 16 2 60.5173 0.0000
0 16 4 9.3105 0.0000
0 16 6 71.4351 0.0000
0 16 8 -48.5525 0.0000
0 16 10 -12.5465 0.0000
0 16 12 1.2066 0.0000
0 16 14 -8.7366 0.0000
0 16 16 67.1438 0.0000
0 17 1 -0.7716 0.0000
0 17 3 75.0664 0.0000
0 17 5 26.8179 0.0000
0 17 7 18.1715 0.0000
0 17 9 -24.1564 0.0000
0 17 11 -6.8265 0.0000
0 17 13 15.7469 0.0000
0 17 15 -11.3233 0.0000
0 17 17 52.7695 0.0000
0 18 0 38.6706 0.0000
0 18 2 0.7892 0.0000
0 18 4 35.5867 0.0000
0 18 6 27.9594 0.0000
0 18 8 7.5917 0.0000
0 18 10 5.2139 0.0000
0 18 12 27.0334 0.0000
0 18 14 -9.8583 0.0000
0 18 16 -4.1565 0.0000
0 18 18 21.8195 0.0000
0 19 1 3.3773 0.0000
0 19 3 18.9217 0.0000
0 19 5 39.1510 0.0000
0 19 7 14.2760 0.0000
0 19 9 23.1827 0.0000
0 19 11 40.1775 0.0000
0 19 13 21.2252 0.0000
0 19 15 6.0721 0.0000
0 19 17 6.3603 0.0000
0 19 19 36.0277 0.0000
0 20 0 96.6582 0.0000
0 20 2 -9.3212 0.0000
0 20 4 67.0133 0.0000
0 20 6 18.2556 0.0000
0 20 8 36.4968 0.0000
0 20 10 -11.9831 0.0000
0 20 12 -1.2836 0.0000
0 20 14 22.2115 0.0000
0 20 16 11.6250 0.0000
0 20 18 19.4703 0.0000
0 20 20 31.3932 0.0000
0 21 1 36.6694 0.0000
0 21 3 -23.0316 0.0000
0 21 5 41.5976 0.0000
0 21 7 -6.9041 0.0000
0 21 9 33.8099 0.0000
0 21 11 11.0437 0.0000
0 21 13 9.2757 0.0000
0 21 15 16.3639 0.0000
0 21 17 13.8523 0.0000
0 21 19 8.0052 0.0000
0 21 21 -17.3392 0.0000
0 22 0 34.9230 0.0000
0 22 2 -21.8899 0.0000
0 22 4 -9.9587 0.0000
0 22 6 -14.9045 0.0000
0 22 8 13.9429 0.0000
0 22 10 1.3644 0.0000
0 22 12 31.3277 0.0000
0 22 14 34.1485 0.0000
0 22 16 5.9735 0.0000
0 22 18 23.4549 0.0000
0 22 20 -5.3609 0.0000
0 22 22 47.5728 0.0000
0 23 1 19.8584 0.0000
0 23 3 21.6504 0.0000
0 23 5 -5.5198 0.0000
0 23 7 19.1730 0.0000
0 23 9 -8.5095 0.0000
0 23 11 7.7077 0.0000
0 23 13 23.9757 0.0000
0 23 15 9.0273 0.0000
0 23 17 23.4825 0.0000
0 23 19 2.8836 0.0000
0 23 21 -7.9294 0.0000
0 23 23 27.7435 0.0000
0 24 0 -40.1596 0.0000
0 24 2 14.6688 0.0000
0 24 4 5.8184 0.0000
0 24 6 32.8007 0.0000
0 24 8 15.5345 0.0000
0 24 10 -1.7810 0.0000
0 24 12 12.5760 0.0000
0 24 14 4.7380 0.0000
0 24 16 -13.4963 0.0000
0 24 18 9.2819 0.0000
0 24 20 -1.5785 0.0000
0 24 22 -4.1975 0.0000
0 24 24 35.7538 0.0000
0 25 1 11.1372 0.0000
0 25 3 26.5118 0.0000
0 25 5 12.9207 0.0000
0 25 7 10.9635 0.0000
0 25 9 0.2197 0.0000
0 25 11 16.7296 0.0000
0 25 13 19.8852 0.0000
0 25 15 12.5836 0.0000
0 25 17 -5.7957 0.0000
0 25 19 7.9161 0.0000
0 25 21 10.2278 0.0000
0 25 23 45.9417 0.0000
0 25 25 -0.6720 0.0000
0 26 0 33.1790 0.0000
0 26 2 12.5226 0.0000
0 26 4 1.6089 0.0000
0 26 6 10.1286 0.0000
0 26 8 -1.4247 0.0000
0 26 10 13.2102 0.0000
0 26 12 7.6015 0.0000
0 26 14 -1.2663 0.0000
0 26 16 4.1938 0.0000
0 26 18 0.1789 0.0000
0 26 20 7.4563 0.0000
0 26 22 10.9470 0.0000
0 26 24 12.1367 0.0000
0 26 26 -26.3567 0.0000
0 27 1 8.5588 0.0000
0 27 3 4.3627 0.0000
0 27 5 17.2082 0.0000
0 27 7 -0.6933 0.0000
0 27 9 13.4432 0.0000
0 27 11 -30.6690 0.0000
0 27 13 1.9765 0.0000
0 27 15 0.7836 0.0000
0 27 17 9.1871 0.0000
0 27 19 -3.9489 0.0000
0 27 21 -3.2281 0.0000
0 27 23 -1.7746 0.0000
0 27 25 -6.1770 0.0000
0 27 27 4.7775 0.0000
0 28 0 9.7762 0.0000
0 28 2 -7.9416 0.0000
0 28 4 15.1726 0.0000
0 28 6 15.9942 0.0000
0 28 8 8.5066 0.0000
0 28 10 -12.2375 0.0000
0 28 12 2.1952 0.0000
0 28 14 11.0715 0.0000
0 28 16 -8.3180 0.0000
0 28 18 0.4862 0.0000
0 28 20 8.7598 0.0000
0 28 22 -6.8297 0.0000
0 28 24 -7.1863 0.0000
0 28 26 -10.9347 0.0000
0 28 28 13.1850 0.0000
0 29 1 9.9351 0.0000
0 29 3 9.4599 0.0000
0 29 5 11.8040 0.0000
0 29 7 -3.1295 0.0000
0 29 9 1.6537 0.0000
0 29 11 -17.6688 0.0000
0 29 13 10.9505 0.0000
0 29 15 13.4625 0.0000
0 29 17 -7.7649 0.0000
0 29 19 3.4850 0.0000
0 29 21 -0.1598 0.0000
0 29 23 11.6893 0.0000
0 29 25 4.3456 0.0000
0 29 27 -8.2844 0.0000
0 29 29 7.5584 0.0000
0 30 0 14.3652 0.0000
0 30 2 12.0951 0.0000
0 30 4 17.4740 0.0000
0 30 6 -11.4107 0.0000
0 30 8 11.4579 0.0000
0 30 10 -28.5384 0.0000
0 30 12 19.6262 0.0000
0 30 14 -14.8136 0.0000
0 30 16 10.1288 0.0000
0 30 18 4.6782 0.0000
0 30 20 -15.8970 0.0000
0 30 22 3.3754 0.0000
0 30 24 2.9666 0.0000
0 30 26 8.1606 0.0000
0 30 28 -8.6897 0.0000
0 30 30 10.3682 0.0000
0 31 1 -1.9797 0.0000
0 31 3 14.1107 0.0000
0 31 5 -0.9625 0.0000
0 31 7 -0.6844 0.0000
0 31 9 -7.5927 0.0000
0 31 11 1.0073 0.0000
0 31 13 30.6618 0.0000
0 31 15 6.4083 0.0000
0 31 17 16.4203 0.0000
0 31 19 0.6515 0.0000
0 31 21 -3.9213 0.0000
0 31 23 1.9823 0.0000
0 31 25 9.3072 0.0000
0 31 27 3.3635 0.0000
0 31 29 -2.2773 0.0000
0 31 31 12.3934 0.0000
0 32 0 20.6900 0.0000
0 32 2 -2.2180 0.0000
0 32 4 -6.7871 0.0000
0 32 6 -15.6251 0.0000
0 32 8 -1.8116 0.0000
0 32 10 8.4551 0.0000
0 32 12 17.3365 0.0000
0 32 14 27.0617 0.0000
0 32 16 57.1860 0.0000
0 32 18 7.7228 0.0000
0 32 20 2.9157 0.0000
0 32 22 8.6087 0.0000
0 32 24 1.3029 0.0000
0 32 26 10.9080 0.0000
0 32 28 -3.2610 0.0000
0 32 30 -3.8365 0.0000
0 32 32 5.4844 0.0000
0 33 1 -15.2976 0.0000
0 33 3 8.6060 0.0000
0 33 5 -2.7597 0.0000
0 33 7 -10.8667 0.0000
0 33 9 -9.8298 0.0000
0 33 11 14.5684 0.0000
0 33 13 3.4828 0.0000
0 33 15 54.5511 0.0000
0 33 17 -0.2265 0.0000
0 33 19 8.1189 0.0000
0 33 21 3.1228 0.0000
0 33 23 2.6207 0.0000
0 33 25 4.0635 0.0000
0 33 27 1.8165 0.0000
0 33 29 -5.6909 0.0000
0 33 31 4.2824 0.0000
0 34 0 -20.0995 0.0000
0 34 2 -5.4842 0.0000
0 34 4 6.8827 0.0000
0 34 6 -16.1370 0.0000
0 34 8 17.0006 0.0000
0 34 10 -5.3036 0.0000
0 34 12 26.1821 0.0000
0 34 14 17.7027 0.0000
0 34 16 20.8803 0.0000
0 34 18 2.9419 0.0000
0 34 20 11.3548 0.0000
0 34 22 12.8944 0.0000
0 34 24 -0.7172 0.0000
0 34 26 -3.9003 0.0000
0 34 28 -3.7089 0.0000
0 34 30 2.9468 0.0000
0 35 1 17.5117 0.0000
0 35 3 23.3613 0.0000
0 35 5 19.6188 0.0000
0 35 7 -17.2976 0.0000
0 35 9 8.5395 0.0000
0 35 11 23.4334 0.0000
0 35 13 17.8624 0.0000
0 35 15 7.1406 0.0000
0 35 17 19.5687 0.0000
0 35 19 -9.6416 0.0000
0 35 21 22.8052 0.0000
0 35 23 -18.5657 0.0000
0 35 25 -1.3916 0.0000
0 35 27 -2.7105 0.0000
0 35 29 15.3947 0.0000
0 36 0 49.4786 0.0000
0 36 2 12.1729 0.0000
0 36 4 31.2295 0.0000
0 36 6 -26.7833 0.0000
0 36 8 22.7953 0.0000
0 36 10 4.7193 0.0000
0 36 12 -2.1892 0.0000
0 36 14 -2.7589 0.0000
0 36 16 11.6045 0.0000
0 36 18 -14.6246 0.0000
0 36 20 6.8607 0.0000
0 36 22 -2.4321 0.0000
0 36 24 -7.8287 0.0000
0 36 26 9.8565 0.0000
0 36 28 4.0687 0.0000
0 37 1 14.8061 0.0000
0 37 3 10.9240 0.0000
0 37 5 11.5200 0.0000
0 37 7 -8.9189 0.0000
0 37 9 28.6531 0.0000
0 37 11 10.2245 0.0000
0 37 13 -3.7138 0.0000
0 37 15 6.5681 0.0000
0 37 17 12.3405 0.0000
0 37 19 13.7026 0.0000
0 37 21 3.3746 0.0000
0 37 23 0.7320 0.0000
0 37 25 2.6184 0.0000
0 37 27 9.9729 0.0000
0 38 0 30.3897 0.0000
0 38 2 -0.4590 0.0000
0 38 4 18.3205 0.0000
0 38 6 -0.5702 0.0000
0 38 8 20.0252 0.0000
0 38 10 6.0106 0.0000
0 38 12 18.4226 0.0000
0 38 14 -0.6624 0.0000
0 38 16 9.0091 0.0000
0 38 18 7.8570 0.0000
0 38 20 -18.0046 0.0000
0 38 22 1.6291 0.0000
0 38 24 15.2221 0.0000
0 39 1 3.2414 0.0000
0 39 3 14.5965 0.0000
0 39 5 34.0219 0.0000
0 39 7 -1.9313 0.0000
0 39 9 9.4831 0.0000
0 39 11 -23.6218 0.0000
0 39 13 20.0140 0.0000
0 39 15 3.3488 0.0000
0 39 17 6.9462 0.0000
0 39 19 -5.7213 0.0000
0 39 21 3.0931 0.0000
0 39 23 13.4498 0.0000
0 40 0 35.8290 0.0000
0 40 2 -3.6856 0.0000
0 40 4 16.5687 0.0000
0 40 6 14.8289 0.0000
0 40 8 17.8464 0.0000
0 40 10 -16.2039 0.0000
0 40 12 -0.6746 0.0000
0 40 14 -1.9931 0.0000
0 40 16 12.0134 0.0000
0 40 18 -2.9749 0.0000
0 40 20 4.0801 0.0000
0 40 22 -11.1240 0.0000
0 41 1 30.2428 0.0000
0 41 3 3.4161 0.0000
0 41 5 5.4707 0.0000
0 41 7 -6.2988 0.0000
0 41 9 12.7886 0.0000
0 41 11 2.2130 0.0000
0 41 13 21.8367 0.0000
0 41 15 17.7938 0.0000
0 41 17 -0.1850 0.0000
0 42 0 41.8982 0.0000
0 42 2 4.5940 0.0000
0 42 4 12.8754 0.0000
0 42 6 8.1550 0.0000
0 42 8 11.5905 0.0000
0 42 10 -18.3961 0.0000
0 42 12 6.8532 0.0000
0 42 14 -1.1677 0.0000
0 42 16 12.2913 0.0000
0 43 1 -0.9569 0.0000
0 43 3 -20.8804 0.0000
0 43 5 -0.8863 0.0000
0 43 7 11.3827 0.0000
0 43 9 23.0927 0.0000
0 43 11 -10.6076 0.0000
0 43 13 5.5933 0.0000
0 43 15 32.7785 0.0000
0 44 0 8.7789 0.0000
0 44 2 -4.8157 0.0000
0 44 4 9.9367 0.0000
0 44 6 3.9816 0.0000
0 44 8 9.5965 0.0000
0 44 10 3.6792 0.0000
0 44 12 23.3685 0.0000
0 45 1 -10.0657 0.0000
0 45 3 -1.6349 0.0000
0 45 5 -18.7921 0.0000
0 45 7 -9.5944 0.0000
0 45 9 21.6134 0.0000
0 46 0 -36.6878 0.0000
0 46 2 12.0650 0.0000
0 46 4 23.7305 0.0000
1 2 1 -924.5117 0.0000
1 3 2 -50.2077 0.0000
1 4 1 522.0513 0.0000
1 4 3 243.2663 0.0000
1 5 2 119.4695 0.0000
1 5 4 -98.2087 0.0000
1 6 1 -430.6374 0.0000
1 6 3 -117.2649 0.0000
1 6 5 -362.6239 0.0000
1 7 2 -74.9204 0.0000
1 7 4 110.3539 0.0000
1 7 6 -143.0242 0.0000
1 8 1 -382.8395 0.0000
1 8 3 78.8733 0.0000
1 8 5 117.9008 0.0000
1 8 7 -70.7561 0.0000
1 9 2 79.1537 0.0000
1 9 4 -40.4190 0.0000
1 9 6 84.5913 0.0000
1 9 8 -17.2836 0.0000
1 10 1 150.8994 0.0000
1 10 3 138.7010 0.0000
1 10 5 56.3732 0.0000
1 10 7 31.2080 0.0000
1 10 9 6.6587 0.0000
1 11 2 20.1743 0.0000
1 11 4 5.7911 0.0000
1 11 6 -3.4623 0.0000
1 11 8 33.8464 0.0000
1 11 10 0.1989 0.0000
1 12 1 -20.2095 0.0000
1 12 3 -6.2713 0.0000
1 12 5 21.2879 0.0000
1 12 7 -35.2801 0.0000
1 12 9 52.4135 0.0000
1 12 11 -16.8031 0.0000
1 13 2 0.3485 0.0000
1 13 4 -7.0132 0.0000
1 13 6 -30.8939 0.0000
1 13 8 -3.7837 0.0000
1 13 10 7.4164 0.0000
1 13 12 -42.0330 0.0000
1 14 1 -42.8064 0.0000
1 14 3 -48.1781 0.0000
1 14 5 -19.6027 0.0000
1 14 7 -33.1669 0.0000
1 14 9 5.4208 0.0000
1 14 11 11.3971 0.0000
1 14 13 -21.4132 0.0000
1 15 2 -24.3250 0.0000
1 15 4 45.5760 0.0000
1 15 6 -26.1705 0.0000
1 15 8 28.5892 0.0000
1 15 10 -10.6423 0.0000
1 15 12 24.2528 0.0000
1 15 14 -17.6895 0.0000
1 16 1 38.6518 0.0000
1 16 3 30.5403 0.0000
1 16 5 -44.7566 0.0000
1 16 7 1.9556 0.0000
1 16 9 25.1143 0.0000
1 16 11 -2.7161 0.0000
1 16 13 16.4378 0.0000
1 16 15 -4.6595 0.0000
1 17 2 -4.2194 0.0000
1 17 4 36.2038 0.0000
1 17 6 -2.9795 0.0000
1 17 8 9.0814 0.0000
1 17 10 5.2371 0.0000
1 17 12 1.8451 0.0000
1 17 14 24.4464 0.0000
1 17 16 -15.2954 0.0000
1 18 1 -11.5123 0.0000
1 18 3 -21.9353 0.0000
1 18 5 -6.0773 0.0000
1 18 7 11.9270 0.0000
1 18 9 -21.0560 0.0000
1 18 11 -9.7690 0.0000
1 18 13 -14.4641 0.0000
1 18 15 19.7915 0.0000
1 18 17 23.9654 0.0000
1 19 2 2.7955 0.0000
1 19 4 1.4473 0.0000
1 19 6 -11.3900 0.0000
1 19 8 -9.3882 0.0000
1 19 10 -6.1279 0.0000
1 19 12 -8.6331 0.0000
1 19 14 -16.6473 0.0000
1 19 16 30.4401 0.0000
1 19 18 -13.6782 0.0000
1 20 1 4.9543 0.0000
1 20 3 -11.6188 0.0000
1 20 5 7.1775 0.0000
1 20 7 -15.4475 0.0000
1 20 9 4.8356 0.0000
1 20 11 -15.4473 0.0000
1 20 13 14.0062 0.0000
1 20 15 9.1276 0.0000
1 20 17 14.5869 0.0000
1 20 19 -1.0214 0.0000
1 21 2 -26.4493 0.0000
1 21 4 26.5019 0.0000
1 21 6 -25.7532 0.0000
1 21 8 17.1715 0.0000
1 21 10 -2.1707 0.0000
1 21 12 -9.7936 0.0000
1 21 14 -7.7229 0.0000
1 21 16 8.2022 0.0000
1 21 18 -0.0924 0.0000
1 21 20 -2.0626 0.0000
1 22 1 -3.2537 0.0000
1 22 3 26.9912 0.0000
1 22 5 -15.4331 0.0000
1 22 7 21.1189 0.0000
1 22 9 5.5194 0.0000
1 22 11 -1.1472 0.0000
1 22 13 3.5005 0.0000
1 22 15 -6.0248 0.0000
1 22 17 2.2422 0.0000
1 22 19 4.5200 0.0000
1 22 21 3.1855 0.0000
1 23 2 -4.4273 0.0000
1 23 4 10.7080 0.0000
1 23 6 -2.7807 0.0000
1 23 8 13.4582 0.0000
1 23 10 -4.4688 0.0000
1 23 12 7.5758 0.0000
1 23 14 4.6572 0.0000
1 23 16 -8.9977 0.0000
1 23 18 16.9684 0.0000
1 23 20 -8.3164 0.0000
1 23 22 -0.8620 0.0000
1 24 1 15.0996 0.0000
1 24 3 -5.7422 0.0000
1 24 5 16.6306 0.0000
1 24 7 -11.7073 0.0000
1 24 9 -0.8340 0.0000
1 24 11 2.7982 0.0000
1 24 13 6.8802 0.0000
1 24 15 11.2298 0.0000
1 24 17 -1.4908 0.0000
1 24 19 7.4819 0.0000
1 24 21 -8.1454 0.0000
1 24 23 -6.9283 0.0000
1 25 2 27.4314 0.0000
1 25 4 -32.7426 0.0000
1 25 6 31.7737 0.0000
1 25 8 -31.7897 0.0000
1 25 10 9.2186 0.0000
1 25 12 -2.9696 0.0000
1 25 14 -12.5353 0.0000
1 25 16 10.4720 0.0000
1 25 18 -6.0193 0.0000
1 25 20 11.7564 0.0000
1 25 22 1.5109 0.0000
1 25 24 8.4359 0.0000
1 26 1 -19.7591 0.0000
1 26 3 1.9166 0.0000
1 26 5 -1.5714 0.0000
1 26 7 3.1464 0.0000
1 26 9 -5.4521 0.0000
1 26 11 16.8494 0.0000
1 26 13 3.1161 0.0000
1 26 15 8.7416 0.0000
1 26 17 -2.3216 0.0000
1 26 19 -7.3931 0.0000
1 26 21 7.4653 0.0000
1 26 23 5.5780 0.0000
1 26 25 -16.6004 0.0000
1 27 2 -13.8789 0.0000
1 27 4 20.3344 0.0000
1 27 6 -16.4063 0.0000
1 27 8 13.5550 0.0000
1 27 10 -15.8378 0.0000
1 27 12 12.2075 0.0000
1 27 14 -3.7102 0.0000
1 27 16 0.7270 0.0000
1 27 18 7.2949 0.0000
1 27 20 -6.0888 0.0000
1 27 22 22.6556 0.0000
1 27 24 -6.1255 0.0000
1 27 26 2.7342 0.0000
1 28 1 24.8121 0.0000
1 28 3 -6.2790 0.0000
1 28 5 36.8162 0.0000
1 28 7 -22.1428 0.0000
1 28 9 19.2160 0.0000
1 28 11 2.0201 0.0000
1 28 13 16.2146 0.0000
1 28 15 -11.7166 0.0000
1 28 17 2.3412 0.0000
1 28 19 -6.8127 0.0000
1 28 21 -21.1036 0.0000
1 28 23 12.4230 0.0000
1 28 25 9.1170 0.0000
1 28 27 18.5727 0.0000
1 29 2 -9.6562 0.0000
1 29 4 12.0578 0.0000
1 29 6 -5.8088 0.0000
1 29 8 8.7043 0.0000
1 29 10 -7.5370 0.0000
1 29 12 -8.1973 0.0000
1 29 14 3.6286 0.0000
1 29 16 5.0651 0.0000
1 29 18 -2.4967 0.0000
1 29 20 1.5428 0.0000
1 29 22 -0.3035 0.0000
1 29 24 14.0224 0.0000
1 29 26 4.8854 0.0000
1 29 28 -14.8880 0.0000
1 30 1 -0.0440 0.0000
1 30 3 3.6545 0.0000
1 30 5 -2.8855 0.0000
1 30 7 6.9873 0.0000
1 30 9 4.5399 0.0000
1 30 11 2.2063 0.0000
1 30 13 -1.9611 0.0000
1 30 15 7.3349 0.0000
1 30 17 -10.6256 0.0000
1 30 19 4.6455 0.0000
1 30 21 6.0689 0.0000
1 30 23 -3.8486 0.0000
1 30 25 20.8182 0.0000
1 30 27 -20.9190 0.0000
1 30 29 -7.0195 0.0000
1 31 2 6.5110 0.0000
1 31 4 7.8930 0.0000
1 31 6 -2.0642 0.0000
1 31 8 30.9481 0.0000
1 31 10 -22.6311 0.0000
1 31 12 5.8328 0.0000
1 31 14 -23.2404 0.0000
1 31 16 10.9563 0.0000
1 31 18 -7.3051 0.0000
1 31 20 -8.0093 0.0000
1 31 22 -2.2394 0.0000
1 31 24 10.1981 0.0000
1 31 26 -6.9870 0.0000
1 31 28 -21.2780 0.0000
1 31 30 20.5609 0.0000
1 32 1 7.0696 0.0000
1 32 3 15.3233 0.0000
1 32 5 -4.9235 0.0000
1 32 7 -17.7172 0.0000
1 32 9 0.1786 0.0000
1 32 11 -0.3065 0.0000
1 32 13 1.2080 0.0000
1 32 15 -2.7946 0.0000
1 32 17 11.5218 0.0000
1 32 19 -4.7517 0.0000
1 32 21 -14.6972 0.0000
1 32 23 7.4958 0.0000
1 32 25 -17.4144 0.0000
1 32 27 11.5632 0.0000
1 32 29 1.3212 0.0000
1 32 31 -14.3269 0.0000
1 33 2 10.4985 0.0000
1 33 4 -1.0729 0.0000
1 33 6 -5.1214 0.0000
1 33 8 6.3445 0.0000
1 33 10 -11.2166 0.0000
1 33 12 -1.5007 0.0000
1 33 14 7.6140 0.0000
1 33 16 5.1037 0.0000
1 33 18 -4.5162 0.0000
1 33 20 -8.2278 0.0000
1 33 22 -0.8992 0.0000
1 33 24 -6.1069 0.0000
1 33 26 2.2844 0.0000
1 33 28 0.3906 0.0000
1 33 30 -21.1222 0.0000
1 34 1 -0.9442 0.0000
1 34 3 8.3510 0.0000
1 34 5 -2.3202 0.0000
1 34 7 -9.1369 0.0000
1 34 9 1.8610 0.0000
1 34 11 3.1702 0.0000
1 34 13 5.1910 0.0000
1 34 15 3.2469 0.0000
1 34 17 -9.7000 0.0000
1 34 19 0.8495 0.0000
1 34 21 -19.0159 0.0000
1 34 23 -1.0687 0.0000
1 34 25 8.7414 0.0000
1 34 27 9.4673 0.0000
1 34 29 8.2870 0.0000
1 35 2 -12.3133 0.0000
1 35 4 8.3639 0.0000
1 35 6 -6.2132 0.0000
1 35 8 29.6679 0.0000
1 35 10 -13.1560 0.0000
1 35 12 0.6774 0.0000
1 35 14 16.7341 0.0000
1 35 16 -10.9550 0.0000
1 35 18 -32.6681 0.0000
1 35 20 15.4100 0.0000
1 35 22 -2.4095 0.0000
1 35 24 5.6942 0.0000
1 35 26 1.5416 0.0000
1 35 28 12.1788 0.0000
1 36 1 19.2790 0.0000
1 36 3 4.7795 0.0000
1 36 5 8.1452 0.0000
1 36 7 -2.3005 0.0000
1 36 9 -10.2290 0.0000
1 36 11 -0.0684 0.0000
1 36 13 -2.7679 0.0000
1 36 15 3.2564 0.0000
1 36 17 -0.1916 0.0000
1 36 19 1.3416 0.0000
1 36 21 -4.6889 0.0000
1 36 23 3.6326 0.0000
1 36 25 29.6353 0.0000
1 36 27 -5.0813 0.0000
1 37 2 -20.2673 0.0000
1 37 4 10.2915 0.0000
1 37 6 -5.1779 0.0000
1 37 8 7.6527 0.0000
1 37 10 -3.9875 0.0000
1 37 12 -0.0380 0.0000
1 37 14 7.1860 0.0000
1 37 16 28.7246 0.0000
1 37 18 -4.8312 0.0000
1 37 20 -1.0162 0.0000
1 37 22 21.6105 0.0000
1 37 24 -9.6986 0.0000
1 37 26 9.0847 0.0000
1 38 1 10.8996 0.0000
1 38 3 9.8002 0.0000
1 38 5 5.3271 0.0000
1 38 7 -6.8479 0.0000
1 38 9 21.1892 0.0000
1 38 11 -19.7188 0.0000
1 38 13 12.9026 0.0000
1 38 15 -1.6726 0.0000
1 38 17 5.1433 0.0000
1 38 19 2.8872 0.0000
1 38 21 -11.9313 0.0000
1 38 23 15.3025 0.0000
1 38 25 -3.6811 0.0000
1 39 2 -18.8535 0.0000
1 39 4 19.5470 0.0000
1 39 6 -6.3514 0.0000
1 39 8 5.4626 0.0000
1 39 10 0.3134 0.0000
1 39 12 -1.8333 0.0000
1 39 14 -0.5955 0.0000
1 39 16 -0.2000 0.0000
1 39 18 -3.5370 0.0000
1 39 20 4.2379 0.0000
1 39 22 -3.0200 0.0000
1 39 24 34.3873 0.0000
1 40 1 -1.6010 0.0000
1 40 3 -12.0732 0.0000
1 40 5 8.1512 0.0000
1 40 7 6.9497 0.0000
1 40 9 7.4814 0.0000
1 40 11 -6.2571 0.0000
1 40 13 14.7836 0.0000
1 40 15 14.5189 0.0000
1 40 17 5.9866 0.0000
1 40 19 6.9583 0.0000
1 40 21 27.1086 0.0000
1 41 2 -39.5277 0.0000
1 41 4 2.8084 0.0000
1 41 6 -9.1766 0.0000
1 41 8 6.2951 0.0000
1 41 10 5.2108 0.0000
1 41 12 -1.7208 0.0000
1 41 14 4.3521 0.0000
1 41 16 9.5030 0.0000
1 41 18 7.1516 0.0000
1 42 1 -9.5912 0.0000
1 42 3 17.0316 0.0000
1 42 5 12.1147 0.0000
1 42 7 -4.6111 0.0000
1 42 9 22.6373 0.0000
1 42 11 -7.3091 0.0000
1 42 13 24.1251 0.0000
1 42 15 14.5730 0.0000
1 42 17 12.8120 0.0000
1 43 2 -9.6417 0.0000
1 43 4 8.2908 0.0000
1 43 6 -18.3237 0.0000
1 43 8 3.6791 0.0000
1 43 10 2.9035 0.0000
1 43 12 -2.9342 0.0000
1 43 14 5.9468 0.0000
1 44 1 16.9622 0.0000
1 44 3 -16.9788 0.0000
1 44 5 -4.1634 0.0000
1 44 7 4.6009 0.0000
1 44 9 -6.3034 0.0000
1 44 11 5.1218 0.0000
1 45 2 -1.8186 0.0000
1 45 4 -1.2415 0.0000
1 45 6 -11.8628 0.0000
1 45 8 1.8262 0.0000
1 45 10 -23.9580 0.0000
1 46 1 14.4937 0.0000
1 46 3 -31.0760 0.0000
1 46 5 -2.5254 0.0000
2 2 2 704.4262 0.0000
2 3 3 -134.6066 0.0000
2 4 2 -344.5372 0.0000
2 4 4 167.3278 0.0000
2 5 3 -43.0564 0.0000
2 5 5 -56.3975 0.0000
2 6 2 -92.0256 0.0000
2 6 4 -117.6299 0.0000
2 6 6 -187.9273 0.0000
2 7 3 28.2686 0.0000
2 7 5 -36.9830 0.0000
2 7 7 180.3733 0.0000
2 8 2 66.0835 0.0000
2 8 4 178.1081 0.0000
2 8 6 -56.3022 0.0000
2 8 8 67.5148 0.0000
2 9 3 46.1399 0.0000
2 9 5 -35.1740 0.0000
2 9 7 -54.6480 0.0000
2 9 9 17.9469 0.0000
2 10 2 113.4046 0.0000
2 10 4 -20.7008 0.0000
2 10 6 -12.3941 0.0000
2 10 8 -48.5888 0.0000
2 10 10 25.5935 0.0000
2 11 3 -40.0597 0.0000
2 11 5 25.4389 0.0000
2 11 7 -8.6247 0.0000
2 11 9 -28.1673 0.0000
2 11 11 -43.9235 0.0000
2 12 2 104.6377 0.0000
2 12 4 -67.0198 0.0000
2 12 6 56.3285 0.0000
2 12 8 -13.8196 0.0000
2 12 10 -73.9659 0.0000
2 12 12 48.9438 0.0000
2 13 3 -47.2149 0.0000
2 13 5 26.5361 0.0000
2 13 7 1.0199 0.0000
2 13 9 -9.9893 0.0000
2 13 11 16.8522 0.0000
2 13 13 50.9125 0.0000
2 14 2 0.4421 0.0000
2 14 4 42.8430 0.0000
2 14 6 -16.5171 0.0000
2 14 8 28.6800 0.0000
2 14 10 -3.0509 0.0000
2 14 12 6.3623 0.0000
2 14 14 27.6060 0.0000
2 15 3 -33.9341 0.0000
2 15 5 17.2600 0.0000
2 15 7 -42.5822 0.0000
2 15 9 -33.7730 0.0000
2 15 11 18.6865 0.0000
2 15 13 -25.2915 0.0000
2 15 15 21.4134 0.0000
2 16 2 -76.6657 0.0000
2 16 4 -5.7583 0.0000
2 16 6 -79.2645 0.0000
2 16 8 2.8890 0.0000
2 16 10 17.9801 0.0000
2 16 12 -1.0998 0.0000
2 16 14 -23.5884 0.0000
2 16 16 0.4701 0.0000
2 17 3 -77.2314 0.0000
2 17 5 -28.3629 0.0000
2 17 7 -13.6626 0.0000
2 17 9 6.5697 0.0000
2 17 11 10.2746 0.0000
2 17 13 -24.9221 0.0000
2 17 15 -15.0989 0.0000
2 17 17 -9.8351 0.0000
2 18 2 -45.8121 0.0000
2 18 4 -24.6223 0.0000
2 18 6 -18.1577 0.0000
2 18 8 30.3264 0.0000
2 18 10 -34.9368 0.0000
2 18 12 -3.9336 0.0000
2 18 14 -7.8868 0.0000
2 18 16 -11.1856 0.0000
2 18 18 6.0057 0.0000
2 19 3 -14.4138 0.0000
2 19 5 -21.8484 0.0000
2 19 7 1.6642 0.0000
2 19 9 -13.2152 0.0000
2 19 11 -23.2635 0.0000
2 19 13 -0.3472 0.0000
2 19 15 -1.2429 0.0000
2 19 17 -13.8696 0.0000
2 19 19 -17.1485 0.0000
2 20 2 14.5596 0.0000
2 20 4 -23.2722 0.0000
2 20 6 -22.8362 0.0000
2 20 8 -21.4977 0.0000
2 20 10 -56.1133 0.0000
2 20 12 -3.9082 0.0000
2 20 14 -22.7288 0.0000
2 20 16 -18.3878 0.0000
2 20 18 -34.7604 0.0000
2 20 20 -12.5109 0.0000
2 21 3 19.1256 0.0000
2 21 5 -36.3102 0.0000
2 21 7 -21.6262 0.0000
2 21 9 -25.7049 0.0000
2 21 11 -13.2454 0.0000
2 21 13 -2.8292 0.0000
2 21 15 -13.7010 0.0000
2 21 17 -14.9005 0.0000
2 21 19 -19.1202 0.0000
2 21 21 -5.1297 0.0000
2 22 2 -12.4500 0.0000
2 22 4 20.2683 0.0000
2 22 6 12.7527 0.0000
2 22 8 -12.4839 0.0000
2 22 10 -12.9364 0.0000
2 22 12 -9.2582 0.0000
2 22 14 -7.1675 0.0000
2 22 16 -6.6501 0.0000
2 22 18 -23.5312 0.0000
2 22 20 -10.5451 0.0000
2 22 22 -29.0750 0.0000
2 23 3 28.2639 0.0000
2 23 5 -13.1924 0.0000
2 23 7 -12.2252 0.0000
2 23 9 3.4413 0.0000
2 23 11 -6.7083 0.0000
2 23 13 -6.2197 0.0000
2 23 15 -19.6506 0.0000
2 23 17 -7.3704 0.0000
2 23 19 -23.0237 0.0000
2 23 21 -5.5849 0.0000
2 23 23 -23.2248 0.0000
2 24 2 -21.6580 0.0000
2 24 4 -18.2131 0.0000
2 24 6 -25.7096 0.0000
2 24 8 -9.5927 0.0000
2 24 10 4.2720 0.0000
2 24 12 -6.8048 0.0000
2 24 14 1.4841 0.0000
2 24 16 2.9463 0.0000
2 24 18 -15.4770 0.0000
2 24 20 4.3734 0.0000
2 24 22 -9.9021 0.0000
2 24 24 -5.8562 0.0000
2 25 3 -13.5103 0.0000
2 25 5 6.5154 0.0000
2 25 7 -4.1007 0.0000
2 25 9 -7.2036 0.0000
2 25 11 -29.3649 0.0000
2 25 13 -11.3277 0.0000
2 25 15 -0.8816 0.0000
2 25 17 -4.6127 0.0000
2 25 19 5.2203 0.0000
2 25 21 -4.0217 0.0000
2 25 23 -26.7949 0.0000
2 25 25 -11.8621 0.0000
2 26 2 -2.5543 0.0000
2 26 4 -1.7699 0.0000
2 26 6 -8.0262 0.0000
2 26 8 7.0450 0.0000
2 26 10 -18.7842 0.0000
2 26 12 -17.8962 0.0000
2 26 14 -3.9229 0.0000
2 26 16 -5.9091 0.0000
2 26 18 6.5564 0.0000
2 26 20 -3.0068 0.0000
2 26 22 -6.5132 0.0000
2 26 24 -16.2925 0.0000
2 26 26 -15.4779 0.0000
2 27 3 -34.3808 0.0000
2 27 5 -10.1640 0.0000
2 27 7 -0.7465 0.0000
2 27 9 -4.6483 0.0000
2 27 11 4.0567 0.0000
2 27 13 -3.1575 0.0000
2 27 15 1.3347 0.0000
2 27 17 -6.7977 0.0000
2 27 19 -0.0743 0.0000
2 27 21 2.5232 0.0000
2 27 23 6.1258 0.0000
2 27 25 15.9006 0.0000
2 27 27 -2.7019 0.0000
2 28 2 -20.8764 0.0000
2 28 4 -1.3730 0.0000
2 28 6 -28.9756 0.0000
2 28 8 -5.8822 0.0000
2 28 10 7.9888 0.0000
2 28 12 13.4734 0.0000
2 28 14 -15.8740 0.0000
2 28 16 -8.9317 0.0000
2 28 18 0.1631 0.0000
2 28 20 -12.0593 0.0000
2 28 22 8.1647 0.0000
2 28 24 -0.6164 0.0000
2 28 26 2.7213 0.0000
2 28 28 4.0924 0.0000
2 29 3 -12.8684 0.0000
2 29 5 -2.1648 0.0000
2 29 7 -10.0366 0.0000
2 29 9 -0.3022 0.0000
2 29 11 -2.7630 0.0000
2 29 13 -11.7494 0.0000
2 29 15 -7.0256 0.0000
2 29 17 0.0701 0.0000
2 29 19 3.6804 0.0000
2 29 21 -4.6139 0.0000
2 29 23 1.6776 0.0000
2 29 25 -0.8069 0.0000
2 29 27 9.0049 0.0000
2 29 29 -10.0185 0.0000
2 30 2 -52.2148 0.0000
2 30 4 0.3844 0.0000
2 30 6 -16.3340 0.0000
2 30 8 9.2814 0.0000
2 30 10 -11.3846 0.0000
2 30 12 12.4861 0.0000
2 30 14 -29.5158 0.0000
2 30 16 -6.8300 0.0000
2 30 18 -3.1789 0.0000
2 30 20 10.5046 0.0000
2 30 22 -9.3542 0.0000
2 30 24 -7.5721 0.0000
2 30 26 -11.7840 0.0000
2 30 28 -5.2576 0.0000
2 30 30 0.4883 0.0000
2 31 3 -10.1344 0.0000
2 31 5 2.4840 0.0000
2 31 7 -8.9969 0.0000
2 31 9 19.8637 0.0000
2 31 11 -22.2672 0.0000
2 31 13 -24.2807 0.0000
2 31 15 -0.7180 0.0000
2 31 17 -8.8056 0.0000
2 31 19 -5.9255 0.0000
2 31 21 7.1311 0.0000
2 31 23 -3.8656 0.0000
2 31 25 -9.9689 0.0000
2 31 27 1.1920 0.0000
2 31 29 2.8950 0.0000
2 31 31 -2.3217 0.0000
2 32 2 7.2056 0.0000
2 32 4 -1.6981 0.0000
2 32 6 0.9695 0.0000
2 32 8 7.7882 0.0000
2 32 10 8.2574 0.0000
2 32 12 -21.4457 0.0000
2 32 14 -15.1544 0.0000
2 32 16 17.7332 0.0000
2 32 18 -0.8523 0.0000
2 32 20 -3.8506 0.0000
2 32 22 -2.3637 0.0000
2 32 24 -6.0033 0.0000
2 32 26 1.0675 0.0000
2 32 28 -0.2837 0.0000
2 32 30 0.2467 0.0000
2 32 32 -0.5227 0.0000
2 33 3 -9.7652 0.0000
2 33 5 4.0477 0.0000
2 33 7 2.4116 0.0000
2 33 9 8.6586 0.0000
2 33 11 -17.3876 0.0000
2 33 13 -7.3912 0.0000
2 33 15 43.4426 0.0000
2 33 17 -3.2496 0.0000
2 33 19 3.0857 0.0000
2 33 21 -5.6979 0.0000
2 33 23 -16.6123 0.0000
2 33 25 -8.6832 0.0000
2 33 27 0.9165 0.0000
2 33 29 0.7880 0.0000
2 33 31 -12.7993 0.0000
2 34 2 7.5435 0.0000
2 34 4 -12.6500 0.0000
2 34 6 8.3223 0.0000
2 34 8 9.8184 0.0000
2 34 10 -9.1656 0.0000
2 34 12 3.7565 0.0000
2 34 14 -13.3426 0.0000
2 34 16 -16.1246 0.0000
2 34 18 4.1349 0.0000
2 34 20 -15.4413 0.0000
2 34 22 -4.5200 0.0000
2 34 24 -5.5236 0.0000
2 34 26 -0.9363 0.0000
2 34 28 2.9544 0.0000
2 34 30 -2.3096 0.0000
2 35 3 9.7369 0.0000
2 35 5 16.0331 0.0000
2 35 7 -5.5161 0.0000
2 35 9 -3.1609 0.0000
2 35 11 15.4359 0.0000
2 35 13 -6.6593 0.0000
2 35 15 -8.8201 0.0000
2 35 17 -7.9724 0.0000
2 35 19 -4.6687 0.0000
2 35 21 -12.0514 0.0000
2 35 23 -7.4202 0.0000
2 35 25 -0.5259 0.0000
2 35 27 -1.7199 0.0000
2 35 29 -3.2342 0.0000
2 36 2 -11.0100 0.0000
2 36 4 12.6641 0.0000
2 36 6 -14.2578 0.0000
2 36 8 -14.7708 0.0000
2 36 10 -6.8437 0.0000
2 36 12 -5.1434 0.0000
2 36 14 -23.9733 0.0000
2 36 16 -7.7639 0.0000
2 36 18 -12.7009 0.0000
2 36 20 -0.7055 0.0000
2 36 22 -16.0619 0.0000
2 36 24 0.5793 0.0000
2 36 26 -14.0738 0.0000
2 36 28 -4.9598 0.0000
2 37 3 -12.2555 0.0000
2 37 5 -6.8508 0.0000
2 37 7 -19.7632 0.0000
2 37 9 -8.9446 0.0000
2 37 11 -9.0722 0.0000
2 37 13 -10.4495 0.0000
2 37 15 -4.2899 0.0000
2 37 17 8.2200 0.0000
2 37 19 1.6784 0.0000
2 37 21 -21.1887 0.0000
2 37 23 -6.1695 0.0000
2 37 25 -9.1906 0.0000
2 37 27 -4.4547 0.0000
2 38 2 -29.3782 0.0000
2 38 4 -1.6014 0.0000
2 38 6 -17.6506 0.0000
2 38 8 14.9191 0.0000
2 38 10 -7.1589 0.0000
2 38 12 -2.9420 0.0000
2 38 14 -5.1592 0.0000
2 38 16 -0.0871 0.0000
2 38 18 -10.1358 0.0000
2 38 20 -5.3210 0.0000
2 38 22 -2.4631 0.0000
2 38 24 19.9443 0.0000
2 39 3 -18.9164 0.0000
2 39 5 -11.3502 0.0000
2 39 7 -7.8576 0.0000
2 39 9 5.1182 0.0000
2 39 11 -9.7700 0.0000
2 39 13 -4.4500 0.0000
2 39 15 -8.3350 0.0000
2 39 17 1.7070 0.0000
2 39 19 -9.6291 0.0000
2 39 21 -0.4434 0.0000
2 39 23 9.7523 0.0000
2 40 2 -23.1256 0.0000
2 40 4 -4.4613 0.0000
2 40 6 -14.0640 0.0000
2 40 8 2.8501 0.0000
2 40 10 -18.9549 0.0000
2 40 12 -1.9048 0.0000
2 40 14 0.9996 0.0000
2 40 16 -11.2560 0.0000
2 40 18 -1.1944 0.0000
2 40 20 -10.9849 0.0000
2 40 22 5.7841 0.0000
2 41 3 -3.8584 0.0000
2 41 5 -10.5359 0.0000
2 41 7 -11.4431 0.0000
2 41 9 -11.9066 0.0000
2 41 11 2.9709 0.0000
2 41 13 -1.3294 0.0000
2 41 15 -9.8594 0.0000
2 41 17 -6.9537 0.0000
2 41 19 -15.6485 0.0000
2 42 2 -5.2453 0.0000
2 42 4 1.3767 0.0000
2 42 6 -11.5617 0.0000
2 42 8 10.2046 0.0000
2 42 10 -17.3376 0.0000
2 42 12 -0.3516 0.0000
2 42 14 -9.3242 0.0000
2 42 16 -32.7488 0.0000
2 43 3 6.2830 0.0000
2 43 5 -24.5037 0.0000
2 43 7 -12.6390 0.0000
2 43 9 8.5793 0.0000
2 43 11 11.7199 0.0000
2 43 13 6.0125 0.0000
2 43 15 -28.4811 0.0000
2 44 2 -26.1336 0.0000
2 44 4 -1.1865 0.0000
2 44 6 1.7276 0.0000
2 44 8 -11.4436 0.0000
2 44 10 -5.3847 0.0000
2 44 12 11.9467 0.0000
2 45 3 6.5474 0.0000
2 45 5 -20.6654 0.0000
2 45 7 -2.3102 0.0000
2 45 9 4.4166 0.0000
2 46 2 -14.2196 0.0000
2 46 4 6.6341 0.0000
3 4 3 -136.2725 0.0000
3 5 4 138.6794 0.0000
3 6 3 0.2147 0.0000
3 6 5 203.4091 0.0000
3 7 4 -19.4644 0.0000
3 7 6 -13.6171 0.0000
3 8 3 20.4607 0.0000
3 8 5 71.1072 0.0000
3 8 7 -66.5546 0.0000
3 9 4 -12.2865 0.0000
3 9 6 -5.0085 0.0000
3 9 8 -17.2451 0.0000
3 10 3 -46.0855 0.0000
3 10 5 -34.5300 0.0000
3 10 7 30.8407 0.0000
3 10 9 -36.0207 0.0000
3 11 4 45.6793 0.0000
3 11 6 -48.8968 0.0000
3 11 8 -39.7077 0.0000
3 11 10 18.1102 0.0000
3 12 3 3.0686 0.0000
3 12 5 -29.0676 0.0000
3 12 7 3.7292 0.0000
3 12 9 15.2398 0.0000
3 12 11 -26.2149 0.0000
3 13 4 15.2601 0.0000
3 13 6 -3.7385 0.0000
3 13 8 -75.6286 0.0000
3 13 10 20.4077 0.0000
3 13 12 8.1276 0.0000
3 14 3 30.1384 0.0000
3 14 5 5.2695 0.0000
3 14 7 -21.5555 0.0000
3 14 9 -10.4465 0.0000
3 14 11 22.4919 0.0000
3 14 13 -9.4963 0.0000
3 15 4 -8.1272 0.0000
3 15 6 25.6261 0.0000
3 15 8 -5.0811 0.0000
3 15 10 -8.2351 0.0000
3 15 12 7.4700 0.0000
3 15 14 5.6389 0.0000
3 16 3 -13.3326 0.0000
3 16 5 -14.3645 0.0000
3 16 7 10.3893 0.0000
3 16 9 11.9903 0.0000
3 16 11 -11.6380 0.0000
3 16 13 8.6449 0.0000
3 16 15 -4.2138 0.0000
3 17 4 26.3901 0.0000
3 17 6 -20.2850 0.0000
3 17 8 21.9290 0.0000
3 17 10 -7.3015 0.0000
3 17 12 -3.6381 0.0000
3 17 14 -15.7007 0.0000
3 17 16 0.2278 0.0000
3 18 3 -10.4642 0.0000
3 18 5 -29.8565 0.0000
3 18 7 -51.9300 0.0000
3 18 9 33.3529 0.0000
3 18 11 -3.7971 0.0000
3 18 13 -29.3709 0.0000
3 18 15 30.1897 0.0000
3 18 17 12.7933 0.0000
3 19 4 -6.4850 0.0000
3 19 6 -21.1934 0.0000
3 19 8 -1.8726 0.0000
3 19 10 -20.1702 0.0000
3 19 12 1.2431 0.0000
3 19 14 -13.4761 0.0000
3 19 16 -7.6416 0.0000
3 19 18 -27.0522 0.0000
3 20 3 -10.9440 0.0000
3 20 5 -6.3520 0.0000
3 20 7 -4.7202 0.0000
3 20 9 0.4291 0.0000
3 20 11 1.0046 0.0000
3 20 13 -15.9054 0.0000
3 20 15 -4.7922 0.0000
3 20 17 -4.7865 0.0000
3 20 19 -15.5919 0.0000
3 21 4 -8.1742 0.0000
3 21 6 -1.0491 0.0000
3 21 8 8.3575 0.0000
3 21 10 -16.8324 0.0000
3 21 12 11.1352 0.0000
3 21 14 -22.2407 0.0000
3 21 16 0.7909 0.0000
3 21 18 -23.1815 0.0000
3 21 20 -1.2593 0.0000
3 22 3 -11.8893 0.0000
3 22 5 6.4427 0.0000
3 22 7 -13.1610 0.0000
3 22 9 -12.5996 0.0000
3 22 11 17.2587 0.0000
3 22 13 -6.3318 0.0000
3 22 15 -3.3511 0.0000
3 22 17 -7.3607 0.0000
3 22 19 3.1795 0.0000
3 22 21 -0.8606 0.0000
3 23 4 -1.4707 0.0000
3 23 6 -7.6747 0.0000
3 23 8 -3.1704 0.0000
3 23 10 -3.8376 0.0000
3 23 12 -6.5981 0.0000
3 23 14 -5.3662 0.0000
3 23 16 -0.6592 0.0000
3 23 18 -5.0431 0.0000
3 23 20 -4.9225 0.0000
3 23 22 -7.1554 0.0000
3 24 3 -22.8805 0.0000
3 24 5 15.5376 0.0000
3 24 7 -13.0177 0.0000
3 24 9 6.9007 0.0000
3 24 11 -8.2259 0.0000
3 24 13 -0.5843 0.0000
3 24 15 8.7329 0.0000
3 24 17 4.8962 0.0000
3 24 19 -10.9397 0.0000
3 24 21 1.0199 0.0000
3 24 23 -17.1988 0.0000
3 25 4 4.7787 0.0000
3 25 6 -19.9413 0.0000
3 25 8 10.4955 0.0000
3 25 10 -5.0535 0.0000
3 25 12 6.1342 0.0000
3 25 14 -12.7739 0.0000
3 25 16 8.4106 0.0000
3 25 18 -11.0898 0.0000
3 25 20 4.3410 0.0000
3 25 22 -5.7193 0.0000
3 25 24 -1.8510 0.0000
3 26 3 -10.5016 0.0000
3 26 5 0.2274 0.0000
3 26 7 -11.6151 0.0000
3 26 9 9.6375 0.0000
3 26 11 -12.2521 0.0000
3 26 13 -0.9416 0.0000
3 26 15 -13.1315 0.0000
3 26 17 3.0513 0.0000
3 26 19 -1.1587 0.0000
3 26 21 -2.5106 0.0000
3 26 23 -2.4527 0.0000
3 26 25 -7.3068 0.0000
3 27 4 15.7041 0.0000
3 27 6 -18.9693 0.0000
3 27 8 15.0822 0.0000
3 27 10 -9.0815 0.0000
3 27 12 1.8783 0.0000
3 27 14 -3.3543 0.0000
3 27 16 -5.6331 0.0000
3 27 18 1.6799 0.0000
3 27 20 2.6856 0.0000
3 27 22 -0.1278 0.0000
3 27 24 -1.5172 0.0000
3 27 26 -12.4359 0.0000
3 28 3 -7.0394 0.0000
3 28 5 2.0307 0.0000
3 28 7 -7.1390 0.0000
3 28 9 -1.3203 0.0000
3 28 11 10.7096 0.0000
3 28 13 -11.5542 0.0000
3 28 15 -1.8526 0.0000
3 28 17 -0.4177 0.0000
3 28 19 1.5989 0.0000
3 28 21 0.8803 0.0000
3 28 23 -1.6603 0.0000
3 28 25 -7.9893 0.0000
3 28 27 -0.1772 0.0000
3 29 4 5.2212 0.0000
3 29 6 -7.6383 0.0000
3 29 8 -0.3819 0.0000
3 29 10 -7.8463 0.0000
3 29 12 -2.7530 0.0000
3 29 14 -13.9908 0.0000
3 29 16 10.6492 0.0000
3 29 18 -7.5901 0.0000
3 29 20 1.5421 0.0000
3 29 22 1.7683 0.0000
3 29 24 -1.1000 0.0000
3 29 26 -2.1557 0.0000
3 29 28 8.2781 0.0000
3 30 3 -5.6516 0.0000
3 30 5 -7.2802 0.0000
3 30 7 -0.4617 0.0000
3 30 9 9.2998 0.0000
3 30 11 26.1067 0.0000
3 30 13 -2.4261 0.0000
3 30 15 0.3655 0.0000
3 30 17 -2.9778 0.0000
3 30 19 -0.8235 0.0000
3 30 21 0.3401 0.0000
3 30 23 1.6054 0.0000
3 30 25 -3.9769 0.0000
3 30 27 4.1331 0.0000
3 30 29 -10.9200 0.0000
3 31 4 12.1356 0.0000
3 31 6 -6.1317 0.0000
3 31 8 9.5937 0.0000
3 31 10 -0.8383 0.0000
3 31 12 -2.9109 0.0000
3 31 14 -7.0417 0.0000
3 31 16 -2.2705 0.0000
3 31 18 -6.4215 0.0000
3 31 20 0.8053 0.0000
3 31 22 -2.8274 0.0000
3 31 24 3.2904 0.0000
3 31 26 -9.5842 0.0000
3 31 28 -10.2209 0.0000
3 31 30 5.3014 0.0000
3 32 3 -3.9001 0.0000
3 32 5 1.3567 0.0000
3 32 7 -5.4731 0.0000
3 32 9 -5.2710 0.0000
3 32 11 3.6477 0.0000
3 32 13 -1.0126 0.0000
3 32 15 -3.1476 0.0000
3 32 17 -4.3714 0.0000
3 32 19 6.6554 0.0000
3 32 21 10.8613 0.0000
3 32 23 7.9737 0.0000
3 32 25 -8.5018 0.0000
3 32 27 -8.8427 0.0000
3 32 29 -8.7589 0.0000
3 32 31 -10.9344 0.0000
3 33 4 0.3120 0.0000
3 33 6 0.1422 0.0000
3 33 8 -12.0692 0.0000
3 33 10 -1.1781 0.0000
3 33 12 -5.6509 0.0000
3 33 14 -1.5528 0.0000
3 33 16 -1.4039 0.0000
3 33 18 5.6189 0.0000
3 33 20 -22.0759 0.0000
3 33 22 -16.1904 0.0000
3 33 24 1.8538 0.0000
3 33 26 0.2390 0.0000
3 33 28 -10.5792 0.0000
3 33 30 11.7172 0.0000
3 33 32 -2.3866 0.0000
3 34 3 9.1031 0.0000
3 34 5 3.3225 0.0000
3 34 7 0.6645 0.0000
3 34 9 1.8601 0.0000
3 34 11 -5.4280 0.0000
3 34 13 -10.1657 0.0000
3 34 15 -6.1358 0.0000
3 34 17 -10.9134 0.0000
3 34 19 -3.6310 0.0000
3 34 21 0.3692 0.0000
3 34 23 2.5897 0.0000
3 34 25 2.2756 0.0000
3 34 27 3.9236 0.0000
3 34 29 -5.8561 0.0000
3 35 4 4.0641 0.0000
3 35 6 -1.5821 0.0000
3 35 8 1.6510 0.0000
3 35 10 -11.0983 0.0000
3 35 12 3.2935 0.0000
3 35 14 -7.9258 0.0000
3 35 16 0.4195 0.0000
3 35 18 -2.2420 0.0000
3 35 20 -1.9105 0.0000
3 35 22 -1.7317 0.0000
3 35 24 -1.7193 0.0000
3 35 26 -11.2609 0.0000
3 35 28 -3.6395 0.0000
3 36 3 -9.7260 0.0000
3 36 5 -5.3581 0.0000
3 36 7 -4.2336 0.0000
3 36 9 1.9466 0.0000
3 36 11 -0.1608 0.0000
3 36 13 -10.2982 0.0000
3 36 15 -4.9175 0.0000
3 36 17 -6.2270 0.0000
3 36 19 -3.5746 0.0000
3 36 21 2.1862 0.0000
3 36 23 -4.8294 0.0000
3 36 25 1.6848 0.0000
3 36 27 -0.1291 0.0000
3 37 4 3.4054 0.0000
3 37 6 19.8732 0.0000
3 37 8 6.7299 0.0000
3 37 10 -14.0665 0.0000
3 37 12 6.4439 0.0000
3 37 14 -10.8544 0.0000
3 37 16 -1.5728 0.0000
3 37 18 -4.2667 0.0000
3 37 20 -2.4860 0.0000
3 37 22 5.6669 0.0000
3 37 24 -1.4801 0.0000
3 37 26 -1.3773 0.0000
3 38 3 6.1155 0.0000
3 38 5 4.4907 0.0000
3 38 7 -4.7720 0.0000
3 38 9 7.1510 0.0000
3 38 11 -14.1368 0.0000
3 38 13 8.9909 0.0000
3 38 15 -17.6221 0.0000
3 38 17 -5.4930 0.0000
3 38 19 1.8450 0.0000
3 38 21 -3.3616 0.0000
3 38 23 -1.6999 0.0000
3 38 25 -6.3220 0.0000
3 39 4 6.9818 0.0000
3 39 6 -2.7039 0.0000
3 39 8 0.4443 0.0000
3 39 10 -7.1028 0.0000
3 39 12 12.6393 0.0000
3 39 14 -13.8310 0.0000
3 39 16 6.0395 0.0000
3 39 18 -1.9662 0.0000
3 39 20 0.3023 0.0000
3 39 22 -7.8976 0.0000
3 39 24 6.0577 0.0000
3 40 3 -1.8221 0.0000
3 40 5 9.5636 0.0000
3 40 7 -0.4479 0.0000
3 40 9 5.3832 0.0000
3 40 11 5.1678 0.0000
3 40 13 -21.8955 0.0000
3 40 15 -1.4674 0.0000
3 40 17 3.1343 0.0000
3 40 19 -2.9856 0.0000
3 40 21 -0.0340 0.0000
3 41 4 5.8996 0.0000
3 41 6 0.0147 0.0000
3 41 8 -2.0103 0.0000
3 41 10 -9.9343 0.0000
3 41 12 8.4372 0.0000
3 41 14 5.7021 0.0000
3 41 16 9.3490 0.0000
3 41 18 -3.2585 0.0000
3 41 20 17.9364 0.0000
3 42 3 19.6491 0.0000
3 42 5 -16.6166 0.0000
3 42 7 -1.6612 0.0000
3 42 9 2.2059 0.0000
3 42 11 -4.5677 0.0000
3 42 13 -16.0338 0.0000
3 42 15 -3.8751 0.0000
3 42 17 4.8261 0.0000
3 43 4 7.0814 0.0000
3 43 6 -4.6786 0.0000
3 43 8 6.3592 0.0000
3 43 10 -5.6700 0.0000
3 43 12 5.3034 0.0000
3 43 14 17.0738 0.0000
3 44 3 -2.6583 0.0000
3 44 5 -2.0196 0.0000
3 44 7 -8.6220 0.0000
3 44 9 0.5187 0.0000
3 44 11 0.5304 0.0000
3 44 13 -16.8314 0.0000
3 45 4 3.5938 0.0000
3 45 6 -23.3047 0.0000
3 45 8 -10.6179 0.0000
3 45 10 -1.9061 0.0000
3 46 3 11.6837 0.0000
3 46 5 9.6717 0.0000
4 4 4 243.9215 0.0000
4 5 5 -130.3754 0.0000
4 6 4 -112.0426 0.0000
4 6 6 300.0671 0.0000
4 7 5 -64.1588 0.0000
4 7 7 -104.0591 0.0000
4 8 4 -185.9609 0.0000
4 8 6 26.7475 0.0000
4 8 8 28.7528 0.0000
4 9 5 13.3594 0.0000
4 9 7 66.3577 0.0000
4 9 9 13.1987 0.0000
4 10 4 162.1883 0.0000
4 10 6 -37.4607 0.0000
4 10 8 22.1822 0.0000
4 10 10 -26.9708 0.0000
4 11 5 22.9577 0.0000
4 11 7 -58.5964 0.0000
4 11 9 26.7496 0.0000
4 11 11 12.1132 0.0000
4 12 4 62.2780 0.0000
4 12 6 -36.2208 0.0000
4 12 8 39.2834 0.0000
4 12 10 4.3505 0.0000
4 12 12 37.4647 0.0000
4 13 5 -10.8520 0.0000
4 13 7 28.5574 0.0000
4 13 9 -5.4300 0.0000
4 13 11 -4.8140 0.0000
4 13 13 -32.5869 0.0000
4 14 4 -36.5291 0.0000
4 14 6 10.7466 0.0000
4 14 8 7.8792 0.0000
4 14 10 8.4414 0.0000
4 14 12 -30.9994 0.0000
4 14 14 -10.5947 0.0000
4 15 5 15.2986 0.0000
4 15 7 15.9810 0.0000
4 15 9 24.2397 0.0000
4 15 11 -13.2800 0.0000
4 15 13 21.6811 0.0000
4 15 15 -7.8486 0.0000
4 16 4 9.7879 0.0000
4 16 6 26.7561 0.0000
4 16 8 -3.5939 0.0000
4 16 10 -7.9747 0.0000
4 16 12 -6.2186 0.0000
4 16 14 18.3961 0.0000
4 16 16 22.6014 0.0000
4 17 5 31.1453 0.0000
4 17 7 -4.2133 0.0000
4 17 9 -13.0229 0.0000
4 17 11 -17.0828 0.0000
4 17 13 18.0123 0.0000
4 17 15 7.1433 0.0000
4 17 17 15.2964 0.0000
4 18 4 75.9900 0.0000
4 18 6 -24.8506 0.0000
4 18 8 0.8630 0.0000
4 18 10 1.3346 0.0000
4 18 12 26.4409 0.0000
4 18 14 2.9399 0.0000
4 18 16 1.0767 0.0000
4 18 18 13.7636 0.0000
4 19 5 32.4009 0.0000
4 19 7 1.4927 0.0000
4 19 9 9.1353 0.0000
4 19 11 5.6930 0.0000
4 19 13 17.1396 0.0000
4 19 15 -7.7682 0.0000
4 19 17 9.7528 0.0000
4 19 19 5.0995 0.0000
4 20 4 28.6615 0.0000
4 20 6 6.1597 0.0000
4 20 8 9.9680 0.0000
4 20 10 -7.3160 0.0000
4 20 12 -9.8861 0.0000
4 20 14 -17.7122 0.0000
4 20 16 0.1506 0.0000
4 20 18 17.6831 0.0000
4 20 20 8.7898 0.0000
4 21 5 17.0158 0.0000
4 21 7 5.8165 0.0000
4 21 9 11.2703 0.0000
4 21 11 6.5856 0.0000
4 21 13 -3.0336 0.0000
4 21 15 23.0531 0.0000
4 21 17 1.0877 0.0000
4 21 19 18.4309 0.0000
4 21 21 28.1404 0.0000
4 22 4 -30.1448 0.0000
4 22 6 7.5868 0.0000
4 22 8 -0.2470 0.0000
4 22 10 35.8606 0.0000
4 22 12 5.6797 0.0000
4 22 14 -0.1047 0.0000
4 22 16 11.4164 0.0000
4 22 18 9.8828 0.0000
4 22 20 14.4197 0.0000
4 22 22 18.5951 0.0000
4 23 5 5.3250 0.0000
4 23 7 -27.0519 0.0000
4 23 9 -5.5314 0.0000
4 23 11 1.3524 0.0000
4 23 13 9.3590 0.0000
4 23 15 17.5938 0.0000
4 23 17 12.9209 0.0000
4 23 19 11.1195 0.0000
4 23 21 21.1420 0.0000
4 23 23 11.8299 0.0000
4 24 4 41.4328 0.0000
4 24 6 4.0834 0.0000
4 24 8 19.6291 0.0000
4 24 10 -11.8794 0.0000
4 24 12 22.5580 0.0000
4 24 14 9.0567 0.0000
4 24 16 39.1871 0.0000
4 24 18 21.8453 0.0000
4 24 20 4.3063 0.0000
4 24 22 18.5537 0.0000
4 24 24 7.4930 0.0000
4 25 5 -2.1695 0.0000
4 25 7 -9.5376 0.0000
4 25 9 18.6349 0.0000
4 25 11 -2.5305 0.0000
4 25 13 6.6669 0.0000
4 25 15 0.2833 0.0000
4 25 17 11.8781 0.0000
4 25 19 1.7255 0.0000
4 25 21 2.0654 0.0000
4 25 23 -0.6100 0.0000
4 25 25 -9.0719 0.0000
4 26 4 26.5530 0.0000
4 26 6 -60.3116 0.0000
4 26 8 13.1556 0.0000
4 26 10 -4.4509 0.0000
4 26 12 17.6073 0.0000
4 26 14 1.4218 0.0000
4 26 16 8.2279 0.0000
4 26 18 1.2877 0.0000
4 26 20 5.4753 0.0000
4 26 22 -1.3772 0.0000
4 26 24 8.8906 0.0000
4 26 26 -32.1455 0.0000
4 27 5 21.2820 0.0000
4 27 7 6.3657 0.0000
4 27 9 -3.7248 0.0000
4 27 11 -10.4561 0.0000
4 27 13 11.3721 0.0000
4 27 15 3.8746 0.0000
4 27 17 -2.7733 0.0000
4 27 19 -2.8283 0.0000
4 27 21 2.1750 0.0000
4 27 23 -0.6900 0.0000
4 27 25 6.9765 0.0000
4 27 27 -4.6412 0.0000
4 28 4 1.4570 0.0000
4 28 6 8.6125 0.0000
4 28 8 22.8587 0.0000
4 28 10 -18.9275 0.0000
4 28 12 9.1612 0.0000
4 28 14 0.9403 0.0000
4 28 16 7.0892 0.0000
4 28 18 -5.9763 0.0000
4 28 20 2.1058 0.0000
4 28 22 4.7962 0.0000
4 28 24 -22.0141 0.0000
4 28 26 -4.1908 0.0000
4 28 28 2.6459 0.0000
4 29 5 6.1532 0.0000
4 29 7 -2.9261 0.0000
4 29 9 3.2737 0.0000
4 29 11 -6.2330 0.0000
4 29 13 6.9490 0.0000
4 29 15 -2.2375 0.0000
4 29 17 8.4725 0.0000
4 29 19 -5.6226 0.0000
4 29 21 5.5891 0.0000
4 29 23 9.0721 0.0000
4 29 25 1.9881 0.0000
4 29 27 3.6940 0.0000
4 29 29 2.4063 0.0000
4 30 4 18.5927 0.0000
4 30 6 1.3996 0.0000
4 30 8 0.5207 0.0000
4 30 10 -19.7361 0.0000
4 30 12 -0.8968 0.0000
4 30 14 -1.8895 0.0000
4 30 16 4.9898 0.0000
4 30 18 4.5798 0.0000
4 30 20 4.1480 0.0000
4 30 22 -0.3220 0.0000
4 30 24 6.5803 0.0000
4 30 26 1.0980 0.0000
4 30 28 -1.2216 0.0000
4 30 30 -15.7283 0.0000
4 31 5 3.3157 0.0000
4 31 7 3.8749 0.0000
4 31 9 -12.2252 0.0000
4 31 11 6.2544 0.0000
4 31 13 -33.7184 0.0000
4 31 15 18.4216 0.0000
4 31 17 5.4888 0.0000
4 31 19 10.2031 0.0000
4 31 21 -0.6794 0.0000
4 31 23 4.8915 0.0000
4 31 25 7.8495 0.0000
4 31 27 -2.7010 0.0000
4 31 29 0.7440 0.0000
4 31 31 0.6515 0.0000
4 32 4 22.3140 0.0000
4 32 6 -13.1263 0.0000
4 32 8 1.9946 0.0000
4 32 10 -2.1069 0.0000
4 32 12 8.9074 0.0000
4 32 14 1.8962 0.0000
4 32 16 10.0021 0.0000
4 32 18 5.7264 0.0000
4 32 20 7.0518 0.0000
4 32 22 -0.4218 0.0000
4 32 24 6.4945 0.0000
4 32 26 3.1805 0.0000
4 32 28 6.9180 0.0000
4 32 30 -5.0964 0.0000
4 32 32 5.6556 0.0000
4 33 5 15.2297 0.0000
4 33 7 4.4752 0.0000
4 33 9 -5.5885 0.0000
4 33 11 1.4086 0.0000
4 33 13 9.6008 0.0000
4 33 15 0.7696 0.0000
4 33 17 12.2865 0.0000
4 33 19 -5.8316 0.0000
4 33 21 9.0105 0.0000
4 33 23 3.3729 0.0000
4 33 25 -0.0958 0.0000
4 33 27 5.1200 0.0000
4 33 29 -0.8986 0.0000
4 33 31 10.8320 0.0000
4 34 4 9.8549 0.0000
4 34 6 1.6254 0.0000
4 34 8 4.2721 0.0000
4 34 10 3.5781 0.0000
4 34 12 15.8894 0.0000
4 34 14 8.8109 0.0000
4 34 16 10.7147 0.0000
4 34 18 4.9105 0.0000
4 34 20 3.5820 0.0000
4 34 22 -23.7239 0.0000
4 34 24 5.5231 0.0000
4 34 26 9.0277 0.0000
4 34 28 -5.9098 0.0000
4 34 30 2.4146 0.0000
4 35 5 -2.3840 0.0000
4 35 7 0.8263 0.0000
4 35 9 4.9180 0.0000
4 35 11 -0.6989 0.0000
4 35 13 9.5764 0.0000
4 35 15 18.6213 0.0000
4 35 17 4.1513 0.0000
4 35 19 3.7153 0.0000
4 35 21 5.7793 0.0000
4 35 23 1.3785 0.0000
4 35 25 8.2012 0.0000
4 35 27 11.2828 0.0000
4 35 29 2.3644 0.0000
4 36 4 -17.5983 0.0000
4 36 6 1.3319 0.0000
4 36 8 9.8010 0.0000
4 36 10 12.7946 0.0000
4 36 12 11.3314 0.0000
4 36 14 5.2053 0.0000
4 36 16 12.3090 0.0000
4 36 18 0.4983 0.0000
4 36 20 2.6883 0.0000
4 36 22 6.9877 0.0000
4 36 24 -5.4674 0.0000
4 36 26 8.1935 0.0000
4 36 28 -3.6699 0.0000
4 37 5 -1.9938 0.0000
4 37 7 2.6231 0.0000
4 37 9 27.6030 0.0000
4 37 11 4.7070 0.0000
4 37 13 0.9689 0.0000
4 37 15 -2.3005 0.0000
4 37 17 20.5058 0.0000
4 37 19 11.8524 0.0000
4 37 21 -2.3335 0.0000
4 37 23 9.7764 0.0000
4 37 25 13.4455 0.0000
4 37 27 2.9855 0.0000
4 38 4 10.4222 0.0000
4 38 6 -2.1252 0.0000
4 38 8 20.8989 0.0000
4 38 10 -11.6668 0.0000
4 38 12 13.3970 0.0000
4 38 14 3.8820 0.0000
4 38 16 10.2243 0.0000
4 38 18 9.0748 0.0000
4 38 20 20.1595 0.0000
4 38 22 22.0986 0.0000
4 38 24 13.0827 0.0000
4 38 26 19.4594 0.0000
4 39 5 17.8256 0.0000
4 39 7 4.4333 0.0000
4 39 9 21.4148 0.0000
4 39 11 1.8152 0.0000
4 39 13 0.2341 0.0000
4 39 15 -12.9545 0.0000
4 39 17 -1.8831 0.0000
4 39 19 12.5123 0.0000
4 39 21 -5.5006 0.0000
4 39 23 3.6102 0.0000
4 40 4 18.2921 0.0000
4 40 6 2.6833 0.0000
4 40 8 17.8450 0.0000
4 40 10 0.4832 0.0000
4 40 12 16.5455 0.0000
4 40 14 -15.0089 0.0000
4 40 16 13.8657 0.0000
4 40 18 -1.4011 0.0000
4 40 20 14.8365 0.0000
4 40 22 -19.5854 0.0000
4 41 5 16.1792 0.0000
4 41 7 2.4300 0.0000
4 41 9 11.8759 0.0000
4 41 11 14.1142 0.0000
4 41 13 -12.5991 0.0000
4 41 15 0.4599 0.0000
4 41 17 1.8597 0.0000
4 41 19 3.2984 0.0000
4 41 21 3.8834 0.0000
4 42 4 -11.7131 0.0000
4 42 6 -8.5070 0.0000
4 42 8 13.7095 0.0000
4 42 10 -3.9501 0.0000
4 42 12 -3.9484 0.0000
4 42 14 -6.2674 0.0000
4 42 16 4.4778 0.0000
4 42 18 4.5724 0.0000
4 43 5 9.7318 0.0000
4 43 7 7.4643 0.0000
4 43 9 -5.6765 0.0000
4 43 11 3.7729 0.0000
4 43 13 -0.8764 0.0000
4 43 15 -7.6157 0.0000
4 44 4 16.7488 0.0000
4 44 6 20.7061 0.0000
4 44 8 12.6938 0.0000
4 44 10 3.7306 0.0000
4 44 12 -16.1287 0.0000
4 45 5 -1.6681 0.0000
4 45 7 -0.8566 0.0000
4 45 9 15.4556 0.0000
5 6 5 -43.7281 0.0000
5 7 6 126.8439 0.0000
5 8 5 -120.5841 0.0000
5 8 7 -4.1943 0.0000
5 9 6 -12.6924 0.0000
5 9 8 7.2226 0.0000
5 10 5 62.4886 0.0000
5 10 7 15.9283 0.0000
5 10 9 23.0261 0.0000
5 11 6 14.6831 0.0000
5 11 8 -43.4835 0.0000
5 11 10 -2.6090 0.0000
5 12 5 -8.6075 0.0000
5 12 7 -11.3603 0.0000
5 12 9 13.8358 0.0000
5 12 11 -9.0891 0.0000
5 13 6 -21.3211 0.0000
5 13 8 59.1743 0.0000
5 13 10 -5.5631 0.0000
5 13 12 15.2259 0.0000
5 14 5 40.1989 0.0000
5 14 7 -15.3198 0.0000
5 14 9 8.8306 0.0000
5 14 11 5.7616 0.0000
5 14 13 -16.0312 0.0000
5 15 6 4.2002 0.0000
5 15 8 22.5934 0.0000
5 15 10 -19.1460 0.0000
5 15 12 -0.2953 0.0000
5 15 14 -1.5846 0.0000
5 16 5 41.7956 0.0000
5 16 7 -12.8023 0.0000
5 16 9 -23.8474 0.0000
5 16 11 28.3401 0.0000
5 16 13 11.4598 0.0000
5 16 15 5.4700 0.0000
5 17 6 -13.6819 0.0000
5 17 8 12.4962 0.0000
5 17 10 -22.2603 0.0000
5 17 12 18.1246 0.0000
5 17 14 9.3837 0.0000
5 17 16 -2.4956 0.0000
5 18 5 23.1682 0.0000
5 18 7 -24.0457 0.0000
5 18 9 1.0320 0.0000
5 18 11 -1.9779 0.0000
5 18 13 -8.7359 0.0000
5 18 15 -0.0233 0.0000
5 18 17 6.5394 0.0000
5 19 6 7.3055 0.0000
5 19 8 -4.5523 0.0000
5 19 10 3.9462 0.0000
5 19 12 29.2858 0.0000
5 19 14 -5.6709 0.0000
5 19 16 -4.1737 0.0000
5 19 18 3.1776 0.0000
5 20 5 34.6081 0.0000
5 20 7 5.1687 0.0000
5 20 9 17.2736 0.0000
5 20 11 2.4097 0.0000
5 20 13 18.1907 0.0000
5 20 15 -7.3367 0.0000
5 20 17 18.7858 0.0000
5 20 19 1.4817 0.0000
5 21 6 23.0756 0.0000
5 21 8 -33.2077 0.0000
5 21 10 23.1390 0.0000
5 21 12 -3.8697 0.0000
5 21 14 -16.7812 0.0000
5 21 16 25.3944 0.0000
5 21 18 5.3901 0.0000
5 21 20 16.4119 0.0000
5 22 5 24.3912 0.0000
5 22 7 -9.7946 0.0000
5 22 9 9.3331 0.0000
5 22 11 -12.7322 0.0000
5 22 13 -0.3862 0.0000
5 22 15 5.1296 0.0000
5 22 17 1.8008 0.0000
5 22 19 -2.9478 0.0000
5 22 21 12.7286 0.0000
5 23 6 2.4782 0.0000
5 23 8 3.1836 0.0000
5 23 10 4.7553 0.0000
5 23 12 2.3666 0.0000
5 23 14 -2.1838 0.0000
5 23 16 3.0916 0.0000
5 23 18 -6.6647 0.0000
5 23 20 10.0532 0.0000
5 23 22 9.2012 0.0000
5 24 5 -16.1809 0.0000
5 24 7 8.2596 0.0000
5 24 9 -3.9826 0.0000
5 24 11 10.3600 0.0000
5 24 13 4.9849 0.0000
5 24 15 3.9648 0.0000
5 24 17 -4.2896 0.0000
5 24 19 10.6521 0.0000
5 24 21 0.0164 0.0000
5 24 23 -2.1616 0.0000
5 25 6 -41.0405 0.0000
5 25 8 19.3432 0.0000
5 25 10 -13.6501 0.0000
5 25 12 8.1573 0.0000
5 25 14 1.2405 0.0000
5 25 16 6.8131 0.0000
5 25 18 3.1593 0.0000
5 25 20 6.3348 0.0000
5 25 22 -6.3707 0.0000
5 25 24 19.4763 0.0000
5 26 5 10.7915 0.0000
5 26 7 -0.6374 0.0000
5 26 9 2.1335 0.0000
5 26 11 -0.3675 0.0000
5 26 13 4.5454 0.0000
5 26 15 4.6772 0.0000
5 26 17 2.8717 0.0000
5 26 19 4.5597 0.0000
5 26 21 3.1766 0.0000
5 26 23 8.5179 0.0000
5 26 25 10.8385 0.0000
5 27 6 -17.9067 0.0000
5 27 8 14.8396 0.0000
5 27 10 -2.4276 0.0000
5 27 12 1.9538 0.0000
5 27 14 11.2152 0.0000
5 27 16 4.9930 0.0000
5 27 18 -4.5993 0.0000
5 27 20 0.2470 0.0000
5 27 22 -1.7361 0.0000
5 27 24 6.1407 0.0000
5 27 26 -1.8449 0.0000
5 28 5 5.4915 0.0000
5 28 7 5.1761 0.0000
5 28 9 -2.8196 0.0000
5 28 11 -9.5384 0.0000
5 28 13 -10.8747 0.0000
5 28 15 6.8700 0.0000
5 28 17 1.7494 0.0000
5 28 19 -3.1575 0.0000
5 28 21 -2.4959 0.0000
5 28 23 -10.0646 0.0000
5 28 25 7.0399 0.0000
5 28 27 -39.8694 0.0000
5 29 6 1.6479 0.0000
5 29 8 18.8113 0.0000
5 29 10 -9.2254 0.0000
5 29 12 4.9954 0.0000
5 29 14 6.8628 0.0000
5 29 16 1.8474 0.0000
5 29 18 0.2490 0.0000
5 29 20 -6.0485 0.0000
5 29 22 7.7829 0.0000
5 29 24 -6.6126 0.0000
5 29 26 -14.7408 0.0000
5 29 28 -12.8765 0.0000
5 30 5 16.3032 0.0000
5 30 7 2.1058 0.0000
5 30 9 4.4725 0.0000
5 30 11 -3.9008 0.0000
5 30 13 -2.6956 0.0000
5 30 15 7.3037 0.0000
5 30 17 2.1661 0.0000
5 30 19 -0.3691 0.0000
5 30 21 3.7194 0.0000
5 30 23 4.7512 0.0000
5 30 25 -9.1111 0.0000
5 30 27 -7.9088 0.0000
5 30 29 9.1170 0.0000
5 31 6 -24.3589 0.0000
5 31 8 8.5282 0.0000
5 31 10 0.5918 0.0000
5 31 12 2.3306 0.0000
5 31 14 3.5132 0.0000
5 31 16 -2.2127 0.0000
5 31 18 -3.1215 0.0000
5 31 20 -1.4090 0.0000
5 31 22 10.0970 0.0000
5 31 24 1.4926 0.0000
5 31 26 -1.7725 0.0000
5 31 28 30.6583 0.0000
5 31 30 -10.5365 0.0000
5 32 5 4.4964 0.0000
5 32 7 -8.2064 0.0000
5 32 9 -0.5334 0.0000
5 32 11 2.0882 0.0000
5 32 13 1.9358 0.0000
5 32 15 9.4543 0.0000
5 32 17 -2.8441 0.0000
5 32 19 5.5414 0.0000
5 32 21 5.4967 0.0000
5 32 23 -7.8094 0.0000
5 32 25 16.7483 0.0000
5 32 27 3.4543 0.0000
5 32 29 -5.8513 0.0000
5 32 31 15.7968 0.0000
5 33 6 18.0504 0.0000
5 33 8 5.2797 0.0000
5 33 10 3.6531 0.0000
5 33 12 12.6452 0.0000
5 33 14 -4.0823 0.0000
5 33 16 8.1361 0.0000
5 33 18 -1.8758 0.0000
5 33 20 5.8108 0.0000
5 33 22 -1.8255 0.0000
5 33 24 -5.4521 0.0000
5 33 26 -8.6067 0.0000
5 33 28 17.0272 0.0000
5 33 30 -35.3221 0.0000
5 34 5 -7.5167 0.0000
5 34 7 1.8220 0.0000
5 34 9 -1.6131 0.0000
5 34 11 -6.6311 0.0000
5 34 13 10.2018 0.0000
5 34 15 1.0036 0.0000
5 34 17 22.6853 0.0000
5 34 19 9.8229 0.0000
5 34 21 6.4219 0.0000
5 34 23 0.6663 0.0000
5 34 25 2.1164 0.0000
5 34 27 -4.2906 0.0000
5 34 29 7.1996 0.0000
5 35 6 5.1700 0.0000
5 35 8 8.8522 0.0000
5 35 10 -1.8805 0.0000
5 35 12 4.5799 0.0000
5 35 14 -1.5130 0.0000
5 35 16 2.0768 0.0000
5 35 18 -15.8983 0.0000
5 35 20 -2.5033 0.0000
5 35 22 6.3911 0.0000
5 35 24 -2.1765 0.0000
5 35 26 6.4787 0.0000
5 35 28 -3.1483 0.0000
5 36 5 5.2996 0.0000
5 36 7 1.2956 0.0000
5 36 9 8.9703 0.0000
5 36 11 5.6668 0.0000
5 36 13 7.2355 0.0000
5 36 15 -2.9361 0.0000
5 36 17 -5.5943 0.0000
5 36 19 7.7532 0.0000
5 36 21 1.2384 0.0000
5 36 23 7.8837 0.0000
5 36 25 2.4225 0.0000
5 36 27 8.8696 0.0000
5 37 6 -0.6136 0.0000
5 37 8 6.6738 0.0000
5 37 10 12.2565 0.0000
5 37 12 -0.6341 0.0000
5 37 14 0.7042 0.0000
5 37 16 11.1977 0.0000
5 37 18 -1.9523 0.0000
5 37 20 4.4662 0.0000
5 37 22 -0.5828 0.0000
5 37 24 0.4883 0.0000
5 37 26 6.4534 0.0000
5 38 5 6.7501 0.0000
5 38 7 -4.6985 0.0000
5 38 9 2.7922 0.0000
5 38 11 -2.4589 0.0000
5 38 13 -6.9321 0.0000
5 38 15 -2.5081 0.0000
5 38 17 1.9548 0.0000
5 38 19 5.0679 0.0000
5 38 21 5.1984 0.0000
5 38 23 -1.1065 0.0000
5 38 25 7.3840 0.0000
5 39 6 -15.7445 0.0000
5 39 8 23.0350 0.0000
5 39 10 -0.7545 0.0000
5 39 12 7.4880 0.0000
5 39 14 -10.5021 0.0000
5 39 16 7.9509 0.0000
5 39 18 -2.5065 0.0000
5 39 20 5.3990 0.0000
5 39 22 2.2475 0.0000
5 39 24 8.7680 0.0000
5 40 5 9.8905 0.0000
5 40 7 -3.3086 0.0000
5 40 9 6.7009 0.0000
5 40 11 -2.7549 0.0000
5 40 13 9.0982 0.0000
5 40 15 14.0388 0.0000
5 40 17 -0.4398 0.0000
5 40 19 0.2705 0.0000
5 40 21 7.6483 0.0000
5 41 6 -3.1995 0.0000
5 41 8 7.8490 0.0000
5 41 10 -2.9028 0.0000
5 41 12 3.5794 0.0000
5 41 14 -1.3341 0.0000
5 41 16 -0.2817 0.0000
5 41 18 -1.4324 0.0000
5 41 20 -6.6052 0.0000
5 42 5 -18.1612 0.0000
5 42 7 5.8572 0.0000
5 42 9 4.1739 0.0000
5 42 11 -0.8075 0.0000
5 42 13 -8.9627 0.0000
5 42 15 -8.4365 0.0000
5 42 17 0.3228 0.0000
5 43 6 14.6614 0.0000
5 43 8 -1.6186 0.0000
5 43 10 2.7214 0.0000
5 43 12 -3.6058 0.0000
5 43 14 2.9390 0.0000
5 44 5 13.6293 0.0000
5 44 7 6.6457 0.0000
5 44 9 -0.3376 0.0000
5 44 11 -1.4863 0.0000
5 45 6 -15.4965 0.0000
5 45 8 22.6022 0.0000
6 6 6 -276.6174 0.0000
6 7 7 -60.3699 0.0000
6 8 6 -47.9608 0.0000
6 8 8 7.8277 0.0000
6 9 7 -30.7612 0.0000
6 9 9 -44.8283 0.0000
6 10 6 -42.0012 0.0000
6 10 8 0.6691 0.0000
6 10 10 28.6709 0.0000
6 11 7 25.7693 0.0000
6 11 9 5.7143 0.0000
6 11 11 -79.5472 0.0000
6 12 6 31.4592 0.0000
6 12 8 -22.9890 0.0000
6 12 10 6.7865 0.0000
6 12 12 -16.9151 0.0000
6 13 7 -13.0378 0.0000
6 13 9 -11.4031 0.0000
6 13 11 19.3272 0.0000
6 13 13 -14.2677 0.0000
6 14 6 -9.6319 0.0000
6 14 8 20.7150 0.0000
6 14 10 -21.9105 0.0000
6 14 12 22.3774 0.0000
6 14 14 -12.1105 0.0000
6 15 7 -8.0356 0.0000
6 15 9 -20.2308 0.0000
6 15 11 -12.2959 0.0000
6 15 13 1.0978 0.0000
6 15 15 -8.6414 0.0000
6 16 6 -51.0682 0.0000
6 16 8 3.8018 0.0000
6 16 10 -56.7461 0.0000
6 16 12 1.2057 0.0000
6 16 14 7.7656 0.0000
6 16 16 -23.3240 0.0000
6 17 7 -13.7087 0.0000
6 17 9 4.8648 0.0000
6 17 11 -2.6392 0.0000
6 17 13 -1.4847 0.0000
6 17 15 9.2225 0.0000
6 17 17 -20.0170 0.0000
6 18 6 11.1414 0.0000
6 18 8 14.9303 0.0000
6 18 10 -37.3457 0.0000
6 18 12 -20.1047 0.0000
6 18 14 -4.1108 0.0000
6 18 16 1.5935 0.0000
6 18 18 -24.2975 0.0000
6 19 7 -28.3103 0.0000
6 19 9 11.5227 0.0000
6 19 11 -4.5145 0.0000
6 19 13 -13.0896 0.0000
6 19 15 -3.6265 0.0000
6 19 17 3.7689 0.0000
6 19 19 -37.6452 0.0000
6 20 6 -22.5014 0.0000
6 20 8 -4.9810 0.0000
6 20 10 17.2147 0.0000
6 20 12 7.8222 0.0000
6 20 14 -23.8361 0.0000
6 20 16 -9.0910 0.0000
6 20 18 8.0538 0.0000
6 20 20 -17.8792 0.0000
6 21 7 -8.1770 0.0000
6 21 9 7.8357 0.0000
6 21 11 -6.3306 0.0000
6 21 13 10.2521 0.0000
6 21 15 -11.4360 0.0000
6 21 17 0.5769 0.0000
6 21 19 -7.1535 0.0000
6 21 21 -8.5073 0.0000
6 22 6 4.3439 0.0000
6 22 8 2.1952 0.0000
6 22 10 0.5349 0.0000
6 22 12 -3.5849 0.0000
6 22 14 -23.5181 0.0000
6 22 16 -11.9086 0.0000
6 22 18 -14.5338 0.0000
6 22 20 -9.3356 0.0000
6 22 22 -10.0294 0.0000
6 23 7 11.7831 0.0000
6 23 9 14.7959 0.0000
6 23 11 -0.9836 0.0000
6 23 13 17.5329 0.0000
6 23 15 -16.6228 0.0000
6 23 17 0.3083 0.0000
6 23 19 -11.5724 0.0000
6 23 21 -11.3588 0.0000
6 23 23 0.4703 0.0000
6 24 6 -18.7637 0.0000
6 24 8 8.4171 0.0000
6 24 10 10.0599 0.0000
6 24 12 5.5674 0.0000
6 24 14 -9.8344 0.0000
6 24 16 1.3827 0.0000
6 24 18 0.2054 0.0000
6 24 20 -4.6597 0.0000
6 24 22 -21.5937 0.0000
6 24 24 -6.6406 0.0000
6 25 7 0.0575 0.0000
6 25 9 -15.5358 0.0000
6 25 11 8.5541 0.0000
6 25 13 6.2520 0.0000
6 25 15 5.8367 0.0000
6 25 17 -1.8889 0.0000
6 25 19 3.1290 0.0000
6 25 21 0.6992 0.0000
6 25 23 -13.1249 0.0000
6 25 25 5.7014 0.0000
6 26 6 -15.0087 0.0000
6 26 8 -2.6305 0.0000
6 26 10 -1.7768 0.0000
6 26 12 0.1048 0.0000
6 26 14 20.5450 0.0000
6 26 16 5.0667 0.0000
6 26 18 6.0691 0.0000
6 26 20 7.8279 0.0000
6 26 22 -8.7270 0.0000
6 26 24 -1.0430 0.0000
6 26 26 5.4587 0.0000
6 27 7 1.5773 0.0000
6 27 9 -11.7847 0.0000
6 27 11 20.6072 0.0000
6 27 13 -9.8654 0.0000
6 27 15 -4.3552 0.0000
6 27 17 -0.9635 0.0000
6 27 19 0.7474 0.0000
6 27 21 -3.6978 0.0000
6 27 23 -18.2344 0.0000
6 27 25 9.0221 0.0000
6 27 27 -4.4257 0.0000
6 28 6 -31.2642 0.0000
6 28 8 -4.6815 0.0000
6 28 10 2.7567 0.0000
6 28 12 4.1055 0.0000
6 28 14 -10.2198 0.0000
6 28 16 -10.6516 0.0000
6 28 18 5.1502 0.0000
6 28 20 -10.4836 0.0000
6 28 22 0.8072 0.0000
6 28 24 11.1823 0.0000
6 28 26 0.1457 0.0000
6 28 28 -2.5725 0.0000
6 29 7 -12.8341 0.0000
6 29 9 3.5781 0.0000
6 29 11 -11.9747 0.0000
6 29 13 0.7469 0.0000
6 29 15 -8.7433 0.0000
6 29 17 -0.2431 0.0000
6 29 19 4.6065 0.0000
6 29 21 -9.0424 0.0000
6 29 23 4.3382 0.0000
6 29 25 3.0269 0.0000
6 29 27 -4.7188 0.0000
6 29 29 -7.5439 0.0000
6 30 6 -7.6324 0.0000
6 30 8 5.6899 0.0000
6 30 10 6.7932 0.0000
6 30 12 -29.3022 0.0000
6 30 14 -7.4759 0.0000
6 30 16 7.0284 0.0000
6 30 18 13.1444 0.0000
6 30 20 3.2949 0.0000
6 30 22 -3.0577 0.0000
6 30 24 3.6407 0.0000
6 30 26 -5.5701 0.0000
6 30 28 6.3860 0.0000
6 30 30 -2.4042 0.0000
6 31 7 -1.8435 0.0000
6 31 9 8.3208 0.0000
6 31 11 5.4593 0.0000
6 31 13 -7.1601 0.0000
6 31 15 -13.1526 0.0000
6 31 17 -21.3451 0.0000
6 31 19 -10.1226 0.0000
6 31 21 0.9704 0.0000
6 31 23 -0.1161 0.0000
6 31 25 -8.2430 0.0000
6 31 27 -10.3248 0.0000
6 31 29 -2.4712 0.0000
6 31 31 16.6154 0.0000
6 32 6 1.7444 0.0000
6 32 8 6.5114 0.0000
6 32 10 -1.0718 0.0000
6 32 12 -10.2812 0.0000
6 32 14 -4.8295 0.0000
6 32 16 -6.4700 0.0000
6 32 18 0.7538 0.0000
6 32 20 -11.0144 0.0000
6 32 22 3.0409 0.0000
6 32 24 5.8441 0.0000
6 32 26 -4.9599 0.0000
6 32 28 6.2350 0.0000
6 32 30 -24.5264 0.0000
6 32 32 3.1396 0.0000
6 33 7 26.1567 0.0000
6 33 9 -5.9631 0.0000
6 33 11 -12.9174 0.0000
6 33 13 -10.3554 0.0000
6 33 15 -16.1882 0.0000
6 33 17 -4.8838 0.0000
6 33 19 -9.9806 0.0000
6 33 21 -2.1132 0.0000
6 33 23 -8.7182 0.0000
6 33 25 2.6233 0.0000
6 33 27 -0.1185 0.0000
6 33 29 6.4078 0.0000
6 33 31 -5.3308 0.0000
6 34 6 13.4487 0.0000
6 34 8 -0.9085 0.0000
6 34 10 -2.3833 0.0000
6 34 12 -4.9929 0.0000
6 34 14 -1.0210 0.0000
6 34 16 -10.1746 0.0000
6 34 18 -10.6887 0.0000
6 34 20 -4.5826 0.0000
6 34 22 -9.2808 0.0000
6 34 24 -4.5084 0.0000
6 34 26 -1.3484 0.0000
6 34 28 -5.3956 0.0000
6 34 30 -2.3991 0.0000
6 35 7 8.0404 0.0000
6 35 9 10.9669 0.0000
6 35 11 3.1473 0.0000
6 35 13 -11.1171 0.0000
6 35 15 -10.5067 0.0000
6 35 17 -6.1793 0.0000
6 35 19 -1.2042 0.0000
6 35 21 -0.8099 0.0000
6 35 23 -1.2055 0.0000
6 35 25 -0.9992 0.0000
6 35 27 -7.4191 0.0000
6 35 29 16.0783 0.0000
6 36 6 -19.1154 0.0000
6 36 8 7.3366 0.0000
6 36 10 -1.6791 0.0000
6 36 12 -10.7925 0.0000
6 36 14 -4.8396 0.0000
6 36 16 17.7317 0.0000
6 36 18 0.3851 0.0000
6 36 20 7.5987 0.0000
6 36 22 -6.7875 0.0000
6 36 24 -5.7558 0.0000
6 36 26 -1.9743 0.0000
6 36 28 -0.3912 0.0000
6 37 7 -16.5971 0.0000
6 37 9 3.7906 0.0000
6 37 11 4.9469 0.0000
6 37 13 -11.1442 0.0000
6 37 15 -1.1069 0.0000
6 37 17 8.4403 0.0000
6 37 19 -0.3079 0.0000
6 37 21 -0.1552 0.0000
6 37 23 -9.3778 0.0000
6 37 25 -2.4404 0.0000
6 37 27 10.1632 0.0000
6 38 6 -22.4385 0.0000
6 38 8 -4.5870 0.0000
6 38 10 -18.8502 0.0000
6 38 12 -18.5655 0.0000
6 38 14 -13.7460 0.0000
6 38 16 5.9116 0.0000
6 38 18 -7.1707 0.0000
6 38 20 9.4658 0.0000
6 38 22 -12.3217 0.0000
6 38 24 -5.0133 0.0000
6 39 7 -7.4512 0.0000
6 39 9 -3.9704 0.0000
6 39 11 -0.3544 0.0000
6 39 13 3.8061 0.0000
6 39 15 -9.7036 0.0000
6 39 17 -8.0933 0.0000
6 39 19 -10.6981 0.0000
6 39 21 14.7939 0.0000
6 39 23 -7.5956 0.0000
6 40 6 -14.8568 0.0000
6 40 8 -5.7127 0.0000
6 40 10 -9.5533 0.0000
6 40 12 14.5911 0.0000
6 40 14 -2.0774 0.0000
6 40 16 -5.6579 0.0000
6 40 18 1.6160 0.0000
6 40 20 -9.1555 0.0000
6 40 22 -9.8194 0.0000
6 41 7 -14.5024 0.0000
6 41 9 -9.5221 0.0000
6 41 11 1.6230 0.0000
6 41 13 10.2926 0.0000
6 41 15 5.7544 0.0000
6 41 17 12.7896 0.0000
6 41 19 7.2807 0.0000
6 42 6 -19.4723 0.0000
6 42 8 -4.5326 0.0000
6 42 10 18.8671 0.0000
6 42 12 -4.3887 0.0000
6 42 14 -10.8124 0.0000
6 42 16 2.8275 0.0000
6 43 7 -1.5168 0.0000
6 43 9 -1.4466 0.0000
6 43 11 -8.5560 0.0000
6 43 13 2.3020 0.0000
6 43 15 7.1078 0.0000
6 44 6 16.5032 0.0000
6 44 8 -15.3099 0.0000
6 44 10 -1.3016 0.0000
6 44 12 -4.4444 0.0000
6 45 7 5.4444 0.0000
6 45 9 -28.9958 0.0000
7 8 7 24.9681 0.0000
7 9 8 43.7444 0.0000
7 10 7 -78.6215 0.0000
7 10 9 -18.7402 0.0000
7 11 8 -21.1771 0.0000
7 11 10 17.5423 0.0000
7 12 7 43.0245 0.0000
7 12 9 -19.8712 0.0000
7 12 11 11.1257 0.0000
7 13 8 -22.6293 0.0000
7 13 10 -34.7014 0.0000
7 13 12 -9.1233 0.0000
7 14 7 -25.4923 0.0000
7 14 9 2.2847 0.0000
7 14 11 -19.1449 0.0000
7 14 13 29.3144 0.0000
7 15 8 -1.9998 0.0000
7 15 10 15.1207 0.0000
7 15 12 20.1488 0.0000
7 15 14 -0.6309 0.0000
7 16 7 -18.2335 0.0000
7 16 9 2.3560 0.0000
7 16 11 9.9270 0.0000
7 16 13 1.9216 0.0000
7 16 15 -7.5736 0.0000
7 17 8 1.6405 0.0000
7 17 10 27.1046 0.0000
7 17 12 -0.1773 0.0000
7 17 14 6.7667 0.0000
7 17 16 6.1233 0.0000
7 18 7 -3.4389 0.0000
7 18 9 -1.2491 0.0000
7 18 11 -1.1578 0.0000
7 18 13 20.1982 0.0000
7 18 15 -29.3090 0.0000
7 18 17 -2.1157 0.0000
7 19 8 -7.2641 0.0000
7 19 10 -0.0919 0.0000
7 19 12 -5.1226 0.0000
7 19 14 6.4254 0.0000
7 19 16 0.8261 0.0000
7 19 18 -14.3957 0.0000
7 20 7 -22.1688 0.0000
7 20 9 -5.4553 0.0000
7 20 11 0.3055 0.0000
7 20 13 -4.3766 0.0000
7 20 15 3.7535 0.0000
7 20 17 -1.8341 0.0000
7 20 19 -2.7310 0.0000
7 21 8 -3.7613 0.0000
7 21 10 24.1557 0.0000
7 21 12 12.2959 0.0000
7 21 14 7.4902 0.0000
7 21 16 -2.2840 0.0000
7 21 18 22.3428 0.0000
7 21 20 -6.1905 0.0000
7 22 7 -2.9863 0.0000
7 22 9 -5.8229 0.0000
7 22 11 -3.3968 0.0000
7 22 13 -9.5287 0.0000
7 22 15 -3.5926 0.0000
7 22 17 -2.3077 0.0000
7 22 19 -9.9787 0.0000
7 22 21 -0.3861 0.0000
7 23 8 42.3895 0.0000
7 23 10 -32.1704 0.0000
7 23 12 -0.9102 0.0000
7 23 14 -10.4525 0.0000
7 23 16 6.3964 0.0000
7 23 18 1.1661 0.0000
7 23 20 -5.2903 0.0000
7 23 22 16.1234 0.0000
7 24 7 5.0336 0.0000
7 24 9 -8.8402 0.0000
7 24 11 -3.8989 0.0000
7 24 13 4.2487 0.0000
7 24 15 -1.0818 0.0000
7 24 17 5.4928 0.0000
7 24 19 -9.7778 0.0000
7 24 21 -5.4456 0.0000
7 24 23 -10.4230 0.0000
7 25 8 -0.3427 0.0000
7 25 10 -4.2721 0.0000
7 25 12 -15.9231 0.0000
7 25 14 -3.9783 0.0000
7 25 16 -3.0508 0.0000
7 25 18 -3.3480 0.0000
7 25 20 -1.0457 0.0000
7 25 22 4.8090 0.0000
7 25 24 17.9345 0.0000
7 26 7 -8.5734 0.0000
7 26 9 5.5055 0.0000
7 26 11 -4.5227 0.0000
7 26 13 -0.9970 0.0000
7 26 15 5.1337 0.0000
7 26 17 -3.9561 0.0000
7 26 19 0.1633 0.0000
7 26 21 5.1592 0.0000
7 26 23 -9.4883 0.0000
7 26 25 5.3459 0.0000
7 27 8 9.9162 0.0000
7 27 10 15.6335 0.0000
7 27 12 -7.5052 0.0000
7 27 14 1.1870 0.0000
7 27 16 9.0451 0.0000
7 27 18 -10.4443 0.0000
7 27 20 0.8944 0.0000
7 27 22 -10.3782 0.0000
7 27 24 -1.0064 0.0000
7 27 26 3.8300 0.0000
7 28 7 -2.1853 0.0000
7 28 9 0.6343 0.0000
7 28 11 6.4191 0.0000
7 28 13 -12.1858 0.0000
7 28 15 2.1880 0.0000
7 28 17 -2.6335 0.0000
7 28 19 -3.3718 0.0000
7 28 21 -4.8911 0.0000
7 28 23 -0.2874 0.0000
7 28 25 -6.9992 0.0000
7 28 27 -12.4375 0.0000
7 29 8 5.9880 0.0000
7 29 10 -1.2112 0.0000
7 29 12 12.1034 0.0000
7 29 14 7.1830 0.0000
7 29 16 2.5140 0.0000
7 29 18 -4.1735 0.0000
7 29 20 8.2307 0.0000
7 29 22 -6.4748 0.0000
7 29 24 0.8443 0.0000
7 29 26 1.2037 0.0000
7 29 28 10.3639 0.0000
7 30 7 6.3489 0.0000
7 30 9 -22.1137 0.0000
7 30 11 2.6525 0.0000
7 30 13 1.3642 0.0000
7 30 15 -11.2368 0.0000
7 30 17 2.9099 0.0000
7 30 19 -1.9347 0.0000
7 30 21 2.5484 0.0000
7 30 23 1.0905 0.0000
7 30 25 -7.3828 0.0000
7 30 27 10.7305 0.0000
7 30 29 -22.5635 0.0000
7 31 8 -4.2104 0.0000
7 31 10 20.1053 0.0000
7 31 12 6.9150 0.0000
7 31 14 -0.7887 0.0000
7 31 16 -6.6346 0.0000
7 31 18 0.3175 0.0000
7 31 20 -4.6683 0.0000
7 31 22 0.5825 0.0000
7 31 24 -5.5725 0.0000
7 31 26 1.6425 0.0000
7 31 28 -10.1814 0.0000
7 31 30 12.1358 0.0000
7 32 7 2.0096 0.0000
7 32 9 1.8565 0.0000
7 32 11 1.5701 0.0000
7 32 13 -2.6893 0.0000
7 32 15 2.6288 0.0000
7 32 17 -10.5173 0.0000
7 32 19 0.7816 0.0000
7 32 21 4.1425 0.0000
7 32 23 -10.7634 0.0000
7 32 25 -5.8764 0.0000
7 32 27 14.2420 0.0000
7 32 29 -22.6209 0.0000
7 32 31 30.9970 0.0000
7 33 8 -4.3789 0.0000
7 33 10 9.9083 0.0000
7 33 12 -8.2912 0.0000
7 33 14 -3.5193 0.0000
7 33 16 -2.8169 0.0000
7 33 18 6.2514 0.0000
7 33 20 -11.0817 0.0000
7 33 22 -0.9763 0.0000
7 33 24 -3.6079 0.0000
7 33 26 17.9468 0.0000
7 33 28 6.2636 0.0000
7 33 30 -12.7571 0.0000
7 34 7 0.4841 0.0000
7 34 9 -10.3654 0.0000
7 34 11 5.1017 0.0000
7 34 13 -12.9073 0.0000
7 34 15 -4.6014 0.0000
7 34 17 -10.2764 0.0000
7 34 19 3.9647 0.0000
7 34 21 5.5598 0.0000
7 34 23 -7.3002 0.0000
7 34 25 -4.9861 0.0000
7 34 27 -5.7621 0.0000
7 34 29 -8.6833 0.0000
7 35 8 4.3186 0.0000
7 35 10 -12.0422 0.0000
7 35 12 1.5237 0.0000
7 35 14 -10.1281 0.0000
7 35 16 3.0895 0.0000
7 35 18 -7.2595 0.0000
7 35 20 -6.3901 0.0000
7 35 22 -2.5183 0.0000
7 35 24 -5.8184 0.0000
7 35 26 2.4421 0.0000
7 35 28 -10.2703 0.0000
7 36 7 2.9008 0.0000
7 36 9 0.8025 0.0000
7 36 11 -4.9453 0.0000
7 36 13 -8.2152 0.0000
7 36 15 -0.7868 0.0000
7 36 17 -14.4793 0.0000
7 36 19 4.5843 0.0000
7 36 21 -5.5383 0.0000
7 36 23 -7.0439 0.0000
7 36 25 3.0916 0.0000
7 36 27 0.6406 0.0000
7 37 8 6.1184 0.0000
7 37 10 -15.5204 0.0000
7 37 12 5.5786 0.0000
7 37 14 -8.6066 0.0000
7 37 16 10.7995 0.0000
7 37 18 -2.0530 0.0000
7 37 20 2.4719 0.0000
7 37 22 -5.9283 0.0000
7 37 24 2.2538 0.0000
7 37 26 -8.0279 0.0000
7 38 7 -8.7116 0.0000
7 38 9 -3.6585 0.0000
7 38 11 -8.3541 0.0000
7 38 13 8.0402 0.0000
7 38 15 1.6159 0.0000
7 38 17 6.8154 0.0000
7 38 19 -7.9866 0.0000
7 38 21 1.9774 0.0000
7 38 23 -2.9744 0.0000
7 38 25 -0.6157 0.0000
7 39 8 1.9539 0.0000
7 39 10 -3.9064 0.0000
7 39 12 -3.9484 0.0000
7 39 14 3.9487 0.0000
7 39 16 -10.6506 0.0000
7 39 18 -8.0303 0.0000
7 39 20 4.2603 0.0000
7 39 22 -1.7201 0.0000
7 39 24 -18.4252 0.0000
7 40 7 -5.1975 0.0000
7 40 9 4.5245 0.0000
7 40 11 0.6092 0.0000
7 40 13 3.5466 0.0000
7 40 15 -4.3781 0.0000
7 40 17 -4.7145 0.0000
7 40 19 -1.7269 0.0000
7 40 21 -0.6796 0.0000
7 41 8 -2.9671 0.0000
7 41 10 -1.3684 0.0000
7 41 12 -6.0715 0.0000
7 41 14 7.2829 0.0000
7 41 16 7.1689 0.0000
7 41 18 1.3598 0.0000
7 41 20 22.6924 0.0000
7 42 7 -3.2554 0.0000
7 42 9 3.9103 0.0000
7 42 11 -12.8203 0.0000
7 42 13 -16.9028 0.0000
7 42 15 5.1987 0.0000
7 42 17 4.0467 0.0000
7 43 8 6.1614 0.0000
7 43 10 -5.5491 0.0000
7 43 12 -4.9596 0.0000
7 43 14 -20.1695 0.0000
7 44 7 -13.0975 0.0000
7 44 9 1.0200 0.0000
7 44 11 1.0305 0.0000
7 45 8 -4.5493 0.0000
8 8 8 -31.5243 0.0000
8 9 9 10.4001 0.0000
8 10 8 39.7571 0.0000
8 10 10 -52.3955 0.0000
8 11 9 -34.5238 0.0000
8 11 11 51.7359 0.0000
8 12 8 7.7022 0.0000
8 12 10 -3.8849 0.0000
8 12 12 1.5677 0.0000
8 13 9 20.2963 0.0000
8 13 11 10.5887 0.0000
8 13 13 -28.3936 0.0000
8 14 8 -6.6695 0.0000
8 14 10 -24.1628 0.0000
8 14 12 -20.5147 0.0000
8 14 14 24.4355 0.0000
8 15 9 5.9470 0.0000
8 15 11 5.3775 0.0000
8 15 13 7.4557 0.0000
8 15 15 -7.2789 0.0000
8 16 8 39.4955 0.0000
8 16 10 3.9793 0.0000
8 16 12 -7.7349 0.0000
8 16 14 2.9792 0.0000
8 16 16 17.2351 0.0000
8 17 9 10.7958 0.0000
8 17 11 -7.2919 0.0000
8 17 13 14.0298 0.0000
8 17 15 0.5578 0.0000
8 17 17 29.1471 0.0000
8 18 8 -0.1682 0.0000
8 18 10 3.3162 0.0000
8 18 12 -2.7947 0.0000
8 18 14 -2.0956 0.0000
8 18 16 11.4002 0.0000
8 18 18 3.6787 0.0000
8 19 9 17.0509 0.0000
8 19 11 3.6024 0.0000
8 19 13 -1.6329 0.0000
8 19 15 1.2861 0.0000
8 19 17 2.6117 0.0000
8 19 19 4.6586 0.0000
8 20 8 -10.6344 0.0000
8 20 10 1.5838 0.0000
8 20 12 -9.9315 0.0000
8 20 14 4.9273 0.0000
8 20 16 8.4365 0.0000
8 20 18 6.1841 0.0000
8 20 20 -2.3639 0.0000
8 21 9 7.6865 0.0000
8 21 11 13.8442 0.0000
8 21 13 -0.8067 0.0000
8 21 15 -7.0803 0.0000
8 21 17 8.0145 0.0000
8 21 19 0.0564 0.0000
8 21 21 6.9611 0.0000
8 22 8 -2.9786 0.0000
8 22 10 8.0129 0.0000
8 22 12 -4.3567 0.0000
8 22 14 -12.1735 0.0000
8 22 16 -2.9902 0.0000
8 22 18 3.5600 0.0000
8 22 20 3.4588 0.0000
8 22 22 3.2647 0.0000
8 23 9 -2.9354 0.0000
8 23 11 -15.1536 0.0000
8 23 13 -0.2609 0.0000
8 23 15 3.9852 0.0000
8 23 17 -19.0500 0.0000
8 23 19 8.3980 0.0000
8 23 21 7.1777 0.0000
8 23 23 -8.1026 0.0000
8 24 8 -8.7581 0.0000
8 24 10 -9.4423 0.0000
8 24 12 -7.7356 0.0000
8 24 14 -4.0312 0.0000
8 24 16 13.3673 0.0000
8 24 18 -0.1483 0.0000
8 24 20 -2.9408 0.0000
8 24 22 -11.8686 0.0000
8 24 24 3.0661 0.0000
8 25 9 8.2658 0.0000
8 25 11 10.8902 0.0000
8 25 13 -7.7714 0.0000
8 25 15 -4.6741 0.0000
8 25 17 0.0148 0.0000
8 25 19 5.3358 0.0000
8 25 21 3.4439 0.0000
8 25 23 2.4692 0.0000
8 25 25 -0.2195 0.0000
8 26 8 15.6273 0.0000
8 26 10 -3.8123 0.0000
8 26 12 8.4337 0.0000
8 26 14 1.0399 0.0000
8 26 16 4.7287 0.0000
8 26 18 0.3828 0.0000
8 26 20 -4.5767 0.0000
8 26 22 7.5867 0.0000
8 26 24 7.2214 0.0000
8 26 26 -7.8077 0.0000
8 27 9 11.1640 0.0000
8 27 11 -18.7617 0.0000
8 27 13 0.6530 0.0000
8 27 15 -2.8463 0.0000
8 27 17 1.1537 0.0000
8 27 19 -2.2030 0.0000
8 27 21 1.5858 0.0000
8 27 23 4.7536 0.0000
8 27 25 2.7306 0.0000
8 27 27 -10.9525 0.0000
8 28 8 21.5719 0.0000
8 28 10 -4.7088 0.0000
8 28 12 -13.8078 0.0000
8 28 14 13.8552 0.0000
8 28 16 3.5306 0.0000
8 28 18 1.0799 0.0000
8 28 20 10.2943 0.0000
8 28 22 -2.4752 0.0000
8 28 24 1.5005 0.0000
8 28 26 -7.6214 0.0000
8 28 28 6.3823 0.0000
8 29 9 -8.2510 0.0000
8 29 11 -4.2699 0.0000
8 29 13 -8.6115 0.0000
8 29 15 3.6503 0.0000
8 29 17 -10.0374 0.0000
8 29 19 5.4582 0.0000
8 29 21 -1.1744 0.0000
8 29 23 -7.3837 0.0000
8 29 25 -2.1963 0.0000
8 29 27 -1.0443 0.0000
8 29 29 -12.3104 0.0000
8 30 8 -10.4268 0.0000
8 30 10 -0.9257 0.0000
8 30 12 -13.7281 0.0000
8 30 14 5.0217 0.0000
8 30 16 0.1033 0.0000
8 30 18 1.3279 0.0000
8 30 20 13.7396 0.0000
8 30 22 -4.9516 0.0000
8 30 24 1.6417 0.0000
8 30 26 14.2064 0.0000
8 30 28 -0.5141 0.0000
8 30 30 -9.3778 0.0000
8 31 9 -26.1592 0.0000
8 31 11 2.5861 0.0000
8 31 13 1.9620 0.0000
8 31 15 13.8018 0.0000
8 31 17 3.0718 0.0000
8 31 19 0.9351 0.0000
8 31 21 -3.4326 0.0000
8 31 23 -2.5230 0.0000
8 31 25 -12.4545 0.0000
8 31 27 3.5697 0.0000
8 31 29 -10.9242 0.0000
8 31 31 15.4433 0.0000
8 32 8 16.5391 0.0000
8 32 10 -3.5317 0.0000
8 32 12 -23.0803 0.0000
8 32 14 3.9002 0.0000
8 32 16 -7.8102 0.0000
8 32 18 11.9752 0.0000
8 32 20 14.1046 0.0000
8 32 22 1.7060 0.0000
8 32 24 9.8569 0.0000
8 32 26 -3.6453 0.0000
8 32 28 -2.9797 0.0000
8 32 30 10.6606 0.0000
8 32 32 -15.6336 0.0000
8 33 9 13.1111 0.0000
8 33 11 3.0683 0.0000
8 33 13 -12.2853 0.0000
8 33 15 13.1008 0.0000
8 33 17 -3.0495 0.0000
8 33 19 11.4294 0.0000
8 33 21 -3.0698 0.0000
8 33 23 5.0749 0.0000
8 33 25 0.4164 0.0000
8 33 27 5.6129 0.0000
8 33 29 0.9544 0.0000
8 33 31 0.8403 0.0000
8 34 8 -8.8490 0.0000
8 34 10 6.4865 0.0000
8 34 12 -15.9497 0.0000
8 34 14 11.0271 0.0000
8 34 16 7.8820 0.0000
8 34 18 -2.1925 0.0000
8 34 20 7.7963 0.0000
8 34 22 16.3182 0.0000
8 34 24 -0.9407 0.0000
8 34 26 -1.1857 0.0000
8 34 28 5.8633 0.0000
8 34 30 -5.1605 0.0000
8 35 9 11.6494 0.0000
8 35 11 10.8689 0.0000
8 35 13 10.4419 0.0000
8 35 15 3.5667 0.0000
8 35 17 7.7605 0.0000
8 35 19 -3.7853 0.0000
8 35 21 4.1920 0.0000
8 35 23 -6.4516 0.0000
8 35 25 -1.2418 0.0000
8 35 27 -0.0422 0.0000
8 35 29 -5.5958 0.0000
8 36 8 23.0375 0.0000
8 36 10 21.3339 0.0000
8 36 12 14.7627 0.0000
8 36 14 -3.9344 0.0000
8 36 16 8.7045 0.0000
8 36 18 -1.7366 0.0000
8 36 20 5.3109 0.0000
8 36 22 2.4982 0.0000
8 36 24 4.9315 0.0000
8 36 26 4.3224 0.0000
8 36 28 0.4075 0.0000
8 37 9 6.1261 0.0000
8 37 11 26.8913 0.0000
8 37 13 7.5324 0.0000
8 37 15 3.8112 0.0000
8 37 17 5.5438 0.0000
8 37 19 8.5804 0.0000
8 37 21 -4.9513 0.0000
8 37 23 7.6918 0.0000
8 37 25 7.3869 0.0000
8 38 8 10.1175 0.0000
8 38 10 -5.5432 0.0000
8 38 12 8.0845 0.0000
8 38 14 4.2899 0.0000
8 38 16 -9.2530 0.0000
8 38 18 7.1078 0.0000
8 38 20 -0.5748 0.0000
8 38 22 -13.4250 0.0000
8 38 24 4.4424 0.0000
8 39 9 6.1301 0.0000
8 39 11 4.5941 0.0000
8 39 13 -3.8773 0.0000
8 39 15 -0.4931 0.0000
8 39 17 -3.6121 0.0000
8 39 19 -11.4910 0.0000
8 39 21 0.5033 0.0000
8 39 23 9.4615 0.0000
8 40 8 32.8027 0.0000
8 40 10 1.6014 0.0000
8 40 12 17.9822 0.0000
8 40 14 6.6629 0.0000
8 40 16 2.9356 0.0000
8 40 18 4.5851 0.0000
8 40 20 5.8232 0.0000
8 41 9 4.5492 0.0000
8 41 11 10.4825 0.0000
8 41 13 -4.2313 0.0000
8 41 15 -3.1522 0.0000
8 41 17 8.9646 0.0000
8 41 19 3.2365 0.0000
8 42 8 15.1879 0.0000
8 42 10 -6.2620 0.0000
8 42 12 -1.9431 0.0000
8 42 14 14.1331 0.0000
8 42 16 -3.4256 0.0000
8 43 9 -1.2359 0.0000
8 43 11 9.6709 0.0000
8 43 13 -9.4073 0.0000
8 44 8 9.6160 0.0000
8 44 10 -7.1377 0.0000
8 44 12 28.5861 0.0000
9 10 9 30.6814 0.0000
9 11 10 2.2922 0.0000
9 12 9 -1.6372 0.0000
9 12 11 11.5244 0.0000
9 13 10 8.0934 0.0000
9 13 12 -14.2419 0.0000
9 14 9 34.6659 0.0000
9 14 11 -24.4707 0.0000
9 14 13 -0.1358 0.0000
9 15 10 -19.9248 0.0000
9 15 12 -4.3966 0.0000
9 15 14 2.7076 0.0000
9 16 9 0.9955 0.0000
9 16 11 18.8908 0.0000
9 16 13 -1.7717 0.0000
9 16 15 17.5468 0.0000
9 17 10 -14.5063 0.0000
9 17 12 12.4215 0.0000
9 17 14 -1.9845 0.0000
9 17 16 -8.1241 0.0000
9 18 9 5.3476 0.0000
9 18 11 6.9323 0.0000
9 18 13 -9.7160 0.0000
9 18 15 1.6281 0.0000
9 18 17 7.8772 0.0000
9 19 10 -14.2444 0.0000
9 19 12 1.5728 0.0000
9 19 14 3.6363 0.0000
9 19 16 28.1342 0.0000
9 19 18 1.5508 0.0000
9 20 9 4.9769 0.0000
9 20 11 4.7301 0.0000
9 20 13 10.2130 0.0000
9 20 15 -3.8760 0.0000
9 20 17 4.7853 0.0000
9 20 19 -1.0839 0.0000
9 21 10 3.4862 0.0000
9 21 12 -1.6090 0.0000
9 21 14 1.0216 0.0000
9 21 16 11.5830 0.0000
9 21 18 14.9655 0.0000
9 21 20 18.0154 0.0000
9 22 9 4.1421 0.0000
9 22 11 8.5457 0.0000
9 22 13 -1.1814 0.0000
9 22 15 0.3199 0.0000
9 22 17 8.6531 0.0000
9 22 19 -5.1713 0.0000
9 22 21 1.1879 0.0000
9 23 10 21.5237 0.0000
9 23 12 0.7616 0.0000
9 23 14 -0.3066 0.0000
9 23 16 7.9660 0.0000
9 23 18 -0.9135 0.0000
9 23 20 22.1672 0.0000
9 23 22 13.4730 0.0000
9 24 9 -3.5172 0.0000
9 24 11 4.6075 0.0000
9 24 13 -7.9080 0.0000
9 24 15 7.4880 0.0000
9 24 17 -14.8905 0.0000
9 24 19 5.2866 0.0000
9 24 21 9.6214 0.0000
9 24 23 -4.0891 0.0000
9 25 10 -16.1734 0.0000
9 25 12 -9.5936 0.0000
9 25 14 4.2412 0.0000
9 25 16 9.7280 0.0000
9 25 18 -2.8589 0.0000
9 25 20 5.6654 0.0000
9 25 22 -1.3560 0.0000
9 25 24 -13.2170 0.0000
9 26 9 -0.8388 0.0000
9 26 11 11.7475 0.0000
9 26 13 19.7207 0.0000
9 26 15 10.3251 0.0000
9 26 17 -1.3112 0.0000
9 26 19 -1.6334 0.0000
9 26 21 -2.6211 0.0000
9 26 23 4.6101 0.0000
9 26 25 -2.2466 0.0000
9 27 10 2.0395 0.0000
9 27 12 -2.1966 0.0000
9 27 14 5.7227 0.0000
9 27 16 13.8522 0.0000
9 27 18 6.3364 0.0000
9 27 20 -3.7867 0.0000
9 27 22 6.3680 0.0000
9 27 24 -2.4505 0.0000
9 27 26 -16.2365 0.0000
9 28 9 0.2782 0.0000
9 28 11 0.0896 0.0000
9 28 13 0.3372 0.0000
9 28 15 -0.0831 0.0000
9 28 17 7.6648 0.0000
9 28 19 -1.5963 0.0000
9 28 21 -4.7169 0.0000
9 28 23 -2.9313 0.0000
9 28 25 -2.5898 0.0000
9 28 27 -17.7371 0.0000
9 29 10 4.1533 0.0000
9 29 12 -11.6580 0.0000
9 29 14 7.1724 0.0000
9 29 16 -11.3334 0.0000
9 29 18 4.6862 0.0000
9 29 20 2.8448 0.0000
9 29 22 5.8693 0.0000
9 29 24 8.5464 0.0000
9 29 26 -0.0718 0.0000
9 29 28 -16.6407 0.0000
9 30 9 -30.6473 0.0000
9 30 11 -1.5264 0.0000
9 30 13 -4.9154 0.0000
9 30 15 6.0253 0.0000
9 30 17 -4.9687 0.0000
9 30 19 3.4538 0.0000
9 30 21 0.5050 0.0000
9 30 23 1.3429 0.0000
9 30 25 -2.6926 0.0000
9 30 27 5.5195 0.0000
9 30 29 -33.7744 0.0000
9 31 10 5.9198 0.0000
9 31 12 -12.0024 0.0000
9 31 14 1.5084 0.0000
9 31 16 3.7021 0.0000
9 31 18 -5.9658 0.0000
9 31 20 4.9228 0.0000
9 31 22 -3.9065 0.0000
9 31 24 2.5915 0.0000
9 31 26 7.6019 0.0000
9 31 28 -0.8757 0.0000
9 31 30 -17.8325 0.0000
9 32 9 8.5537 0.0000
9 32 11 7.4152 0.0000
9 32 13 5.2313 0.0000
9 32 15 -2.7595 0.0000
9 32 17 -22.3470 0.0000
9 32 19 16.5827 0.0000
9 32 21 25.0458 0.0000
9 32 23 20.4197 0.0000
9 32 25 -3.1638 0.0000
9 32 27 -4.4728 0.0000
9 32 29 3.4241 0.0000
9 32 31 -26.2358 0.0000
9 33 10 -7.1840 0.0000
9 33 12 12.3728 0.0000
9 33 14 -7.5441 0.0000
9 33 16 -5.5502 0.0000
9 33 18 0.0324 0.0000
9 33 20 -10.5161 0.0000
9 33 22 -3.1887 0.0000
9 33 24 7.6549 0.0000
9 33 26 -0.4020 0.0000
9 33 28 8.3530 0.0000
9 33 30 5.7259 0.0000
9 34 9 -0.2300 0.0000
9 34 11 0.9857 0.0000
9 34 13 11.4599 0.0000
9 34 15 -25.4524 0.0000
9 34 17 2.5152 0.0000
9 34 19 4.4513 0.0000
9 34 21 7.8485 0.0000
9 34 23 7.8074 0.0000
9 34 25 -26.5963 0.0000
9 34 27 -15.5478 0.0000
9 34 29 17.3310 0.0000
9 35 10 4.4744 0.0000
9 35 12 6.7953 0.0000
9 35 14 2.0655 0.0000
9 35 16 5.1708 0.0000
9 35 18 5.1841 0.0000
9 35 20 -0.2295 0.0000
9 35 22 8.5464 0.0000
9 35 24 4.1464 0.0000
9 35 26 -14.1186 0.0000
9 35 28 -19.9557 0.0000
9 36 9 1.7785 0.0000
9 36 11 7.4415 0.0000
9 36 13 7.4245 0.0000
9 36 15 4.6409 0.0000
9 36 17 7.5436 0.0000
9 36 19 -0.6357 0.0000
9 36 21 -0.8166 0.0000
9 36 23 3.8548 0.0000
9 36 25 -1.7882 0.0000
9 36 27 -20.1728 0.0000
9 37 10 -10.9703 0.0000
9 37 12 -1.0021 0.0000
9 37 14 -1.3907 0.0000
9 37 16 9.8904 0.0000
9 37 18 4.5049 0.0000
9 37 20 5.9506 0.0000
9 37 22 -0.9209 0.0000
9 37 24 -3.9277 0.0000
9 37 26 1.2393 0.0000
9 38 9 5.3368 0.0000
9 38 11 -2.2469 0.0000
9 38 13 -0.1526 0.0000
9 38 15 2.6199 0.0000
9 38 17 2.1301 0.0000
9 38 19 -0.4295 0.0000
9 38 21 -2.2295 0.0000
9 38 23 0.7815 0.0000
9 39 10 -5.3724 0.0000
9 39 12 3.3577 0.0000
9 39 14 21.8422 0.0000
9 39 16 8.4458 0.0000
9 39 18 -6.5810 0.0000
9 39 20 7.8511 0.0000
9 39 22 -6.6157 0.0000
9 40 9 -0.2711 0.0000
9 40 11 7.5911 0.0000
9 40 13 10.2512 0.0000
9 40 15 14.0993 0.0000
9 40 17 3.4942 0.0000
9 40 19 1.0741 0.0000
9 40 21 1.3280 0.0000
9 41 10 -10.3169 0.0000
9 41 12 5.1332 0.0000
9 41 14 -1.4339 0.0000
9 41 16 5.3416 0.0000
9 41 18 4.9615 0.0000
9 42 9 -3.4209 0.0000
9 42 11 0.2940 0.0000
9 42 13 10.0472 0.0000
9 42 15 17.3969 0.0000
9 42 17 -16.3842 0.0000
9 43 10 9.3757 0.0000
9 43 12 -0.3477 0.0000
9 43 14 3.9994 0.0000
9 44 9 -5.7641 0.0000
9 44 11 17.4611 0.0000
10 10 10 28.9916 0.0000
10 11 11 -2.9566 0.0000
10 12 10 -18.6352 0.0000
10 12 12 -1.3933 0.0000
10 13 11 -16.3456 0.0000
10 13 13 17.8207 0.0000
10 14 10 -47.0833 0.0000
10 14 12 -17.9481 0.0000
10 14 14 -2.1984 0.0000
10 15 11 10.8280 0.0000
10 15 13 -3.9172 0.0000
10 15 15 -3.7442 0.0000
10 16 10 -16.8553 0.0000
10 16 12 8.0150 0.0000
10 16 14 0.0021 0.0000
10 16 16 4.8704 0.0000
10 17 11 -6.8293 0.0000
10 17 13 4.9118 0.0000
10 17 15 -2.7476 0.0000
10 17 17 -10.8031 0.0000
10 18 10 4.7722 0.0000
10 18 12 -7.0269 0.0000
10 18 14 4.8579 0.0000
10 18 16 -5.6540 0.0000
10 18 18 4.9422 0.0000
10 19 11 2.2623 0.0000
10 19 13 -10.0673 0.0000
10 19 15 3.1742 0.0000
10 19 17 -5.8399 0.0000
10 19 19 -6.0265 0.0000
10 20 10 -19.1724 0.0000
10 20 12 11.2556 0.0000
10 20 14 -7.8985 0.0000
10 20 16 0.8107 0.0000
10 20 18 -1.4621 0.0000
10 20 20 9.3482 0.0000
10 21 11 0.6220 0.0000
10 21 13 1.9150 0.0000
10 21 15 -17.3454 0.0000
10 21 17 -5.6129 0.0000
10 21 19 -42.4544 0.0000
10 21 21 1.3820 0.0000
10 22 10 -3.0617 0.0000
10 22 12 4.2775 0.0000
10 22 14 4.4161 0.0000
10 22 16 2.3290 0.0000
10 22 18 5.1720 0.0000
10 22 20 -7.2656 0.0000
10 22 22 -13.4236 0.0000
10 23 11 -6.4588 0.0000
10 23 13 8.7836 0.0000
10 23 15 3.5660 0.0000
10 23 17 -14.5912 0.0000
10 23 19 -3.3673 0.0000
10 23 21 -5.5697 0.0000
10 23 23 3.9343 0.0000
10 24 10 24.0562 0.0000
10 24 12 1.8279 0.0000
10 24 14 1.7436 0.0000
10 24 16 -1.3876 0.0000
10 24 18 -5.3703 0.0000
10 24 20 6.8834 0.0000
10 24 22 0.4850 0.0000
10 24 24 5.3030 0.0000
10 25 11 -12.1279 0.0000
10 25 13 4.4665 0.0000
10 25 15 -2.2058 0.0000
10 25 17 -16.0451 0.0000
10 25 19 -2.2516 0.0000
10 25 21 -0.5291 0.0000
10 25 23 3.1981 0.0000
10 25 25 -10.4709 0.0000
10 26 10 -5.0319 0.0000
10 26 12 5.9124 0.0000
10 26 14 -8.1057 0.0000
10 26 16 10.4932 0.0000
10 26 18 1.5851 0.0000
10 26 20 5.1705 0.0000
10 26 22 -3.1029 0.0000
10 26 24 -7.1754 0.0000
10 26 26 2.7706 0.0000
10 27 11 -0.8416 0.0000
10 27 13 -0.6875 0.0000
10 27 15 -8.4590 0.0000
10 27 17 0.8765 0.0000
10 27 19 -3.1146 0.0000
10 27 21 3.5150 0.0000
10 27 23 4.2526 0.0000
10 27 25 4.7972 0.0000
10 27 27 -7.9270 0.0000
10 28 10 8.2820 0.0000
10 28 12 -15.0598 0.0000
10 28 14 7.5354 0.0000
10 28 16 -3.6986 0.0000
10 28 18 0.4850 0.0000
10 28 20 -6.7686 0.0000
10 28 22 2.6232 0.0000
10 28 24 -4.6015 0.0000
10 28 26 12.5078 0.0000
10 28 28 5.1477 0.0000
10 29 11 -3.8276 0.0000
10 29 13 -10.8287 0.0000
10 29 15 -3.0539 0.0000
10 29 17 -3.0302 0.0000
10 29 19 3.4342 0.0000
10 29 21 -5.3822 0.0000
10 29 23 2.7245 0.0000
10 29 25 12.6575 0.0000
10 29 27 -5.6593 0.0000
10 29 29 -5.0819 0.0000
10 30 10 13.2812 0.0000
10 30 12 -19.5289 0.0000
10 30 14 -1.6583 0.0000
10 30 16 -3.0494 0.0000
10 30 18 7.9679 0.0000
10 30 20 -12.8785 0.0000
10 30 22 -1.1879 0.0000
10 30 24 7.2197 0.0000
10 30 26 -6.4531 0.0000
10 30 28 0.4619 0.0000
10 30 30 -5.4410 0.0000
10 31 11 3.1747 0.0000
10 31 13 -8.5232 0.0000
10 31 15 -1.6872 0.0000
10 31 17 -0.5489 0.0000
10 31 19 -7.3592 0.0000
10 31 21 -16.6344 0.0000
10 31 23 0.2740 0.0000
10 31 25 -5.4498 0.0000
10 31 27 -2.4966 0.0000
10 31 29 5.5961 0.0000
10 31 31 -6.5776 0.0000
10 32 10 -2.8324 0.0000
10 32 12 -2.2616 0.0000
10 32 14 -1.8279 0.0000
10 32 16 -3.9421 0.0000
10 32 18 -25.3594 0.0000
10 32 20 -6.6132 0.0000
10 32 22 -2.9779 0.0000
10 32 24 0.5413 0.0000
10 32 26 -0.3876 0.0000
10 32 28 6.8119 0.0000
10 32 30 -0.0461 0.0000
10 33 11 5.6451 0.0000
10 33 13 -4.5346 0.0000
10 33 15 -8.6748 0.0000
10 33 17 -12.4673 0.0000
10 33 19 -2.8558 0.0000
10 33 21 -0.2631 0.0000
10 33 23 -6.4866 0.0000
10 33 25 -0.9635 0.0000
10 33 27 4.5821 0.0000
10 33 29 -5.7966 0.0000
10 34 10 -6.4098 0.0000
10 34 12 6.0243 0.0000
10 34 14 -12.4897 0.0000
10 34 16 0.4366 0.0000
10 34 18 -10.1603 0.0000
10 34 20 -7.6074 0.0000
10 34 22 -11.9122 0.0000
10 34 24 -2.3736 0.0000
10 34 26 -1.5844 0.0000
10 34 28 1.4280 0.0000
10 35 11 -7.9681 0.0000
10 35 13 -5.0727 0.0000
10 35 15 -17.6646 0.0000
10 35 17 -2.1725 0.0000
10 35 19 5.7213 0.0000
10 35 21 16.0904 0.0000
10 35 23 0.9358 0.0000
10 35 25 -0.0505 0.0000
10 35 27 -4.5407 0.0000
10 36 10 3.6982 0.0000
10 36 12 2.5546 0.0000
10 36 14 -7.3523 0.0000
10 36 16 4.4369 0.0000
10 36 18 -8.8527 0.0000
10 36 20 18.1711 0.0000
10 36 22 -4.6012 0.0000
10 36 24 3.8911 0.0000
10 36 26 -3.8521 0.0000
10 37 11 -11.6920 0.0000
10 37 13 -8.6224 0.0000
10 37 15 -7.8444 0.0000
10 37 17 0.1139 0.0000
10 37 19 -1.0593 0.0000
10 37 21 3.9103 0.0000
10 37 23 3.3720 0.0000
10 37 25 -5.6605 0.0000
10 38 10 -13.7451 0.0000
10 38 12 17.2050 0.0000
10 38 14 6.6347 0.0000
10 38 16 -3.5100 0.0000
10 38 18 -9.3755 0.0000
10 38 20 -10.6849 0.0000
10 38 22 6.4203 0.0000
10 38 24 -10.4586 0.0000
10 39 11 -5.4056 0.0000
10 39 13 -14.4629 0.0000
10 39 15 2.3852 0.0000
10 39 17 2.1769 0.0000
10 39 19 -16.2110 0.0000
10 39 21 23.9921 0.0000
10 40 10 -11.4166 0.0000
10 40 12 18.4509 0.0000
10 40 14 -6.9780 0.0000
10 40 16 -9.8085 0.0000
10 40 18 -10.3613 0.0000
10 40 20 -21.6552 0.0000
10 41 11 -15.1780 0.0000
10 41 13 -10.2268 0.0000
10 41 15 -17.5992 0.0000
10 41 17 5.6783 0.0000
10 42 10 -23.1876 0.0000
10 42 12 -16.6491 0.0000
10 42 14 9.9833 0.0000
10 42 16 -3.8729 0.0000
10 43 11 4.5971 0.0000
10 43 13 2.9303 0.0000
10 44 10 -1.9533 0.0000
11 12 11 -25.0778 0.0000
11 13 12 -2.1610 0.0000
11 14 11 17.1001 0.0000
11 14 13 9.9449 0.0000
11 15 12 10.9541 0.0000
11 15 14 0.7837 0.0000
11 16 11 9.0577 0.0000
11 16 13 -4.8131 0.0000
11 16 15 8.3133 0.0000
11 17 12 3.0834 0.0000
11 17 14 11.1990 0.0000
11 17 16 5.6515 0.0000
11 18 11 8.3462 0.0000
11 18 13 -3.3558 0.0000
11 18 15 -4.1066 0.0000
11 18 17 -3.3443 0.0000
11 19 12 -6.4296 0.0000
11 19 14 -7.6946 0.0000
11 19 16 -10.0522 0.0000
11 19 18 -2.4651 0.0000
11 20 11 28.5937 0.0000
11 20 13 7.0729 0.0000
11 20 15 1.4185 0.0000
11 20 17 3.2575 0.0000
11 20 19 1.4901 0.0000
11 21 12 3.2519 0.0000
11 21 14 -4.0510 0.0000
11 21 16 7.7190 0.0000
11 21 18 16.1804 0.0000
11 21 20 -7.1896 0.0000
11 22 11 6.4653 0.0000
11 22 13 -6.4856 0.0000
11 22 15 4.3747 0.0000
11 22 17 -1.9277 0.0000
11 22 19 -2.0786 0.0000
11 22 21 -0.9680 0.0000
11 23 12 8.8683 0.0000
11 23 14 -2.8260 0.0000
11 23 16 10.7286 0.0000
11 23 18 1.1603 0.0000
11 23 20 -10.0437 0.0000
11 23 22 -18.2572 0.0000
11 24 11 -10.3400 0.0000
11 24 13 5.5610 0.0000
11 24 15 1.3378 0.0000
11 24 17 7.7339 0.0000
11 24 19 -9.1065 0.0000
11 24 21 -2.1061 0.0000
11 24 23 -0.9293 0.0000
11 25 12 -1.9787 0.0000
11 25 14 3.4774 0.0000
11 25 16 -1.9824 0.0000
11 25 18 1.7269 0.0000
11 25 20 21.1438 0.0000
11 25 22 -18.2969 0.0000
11 25 24 -15.4431 0.0000
11 26 11 2.2178 0.0000
11 26 13 10.5768 0.0000
11 26 15 -9.5233 0.0000
11 26 17 2.4432 0.0000
11 26 19 5.8530 0.0000
11 26 21 -5.7987 0.0000
11 26 23 -3.4497 0.0000
11 26 25 3.4546 0.0000
11 27 12 -2.7562 0.0000
11 27 14 -2.2585 0.0000
11 27 16 9.6842 0.0000
11 27 18 0.4510 0.0000
11 27 20 3.5999 0.0000
11 27 22 -7.4492 0.0000
11 27 24 -4.9273 0.0000
11 27 26 16.6958 0.0000
11 28 11 7.6926 0.0000
11 28 13 7.9137 0.0000
11 28 15 -10.6592 0.0000
11 28 17 -9.8243 0.0000
11 28 19 0.4866 0.0000
11 28 21 4.3489 0.0000
11 28 23 2.9325 0.0000
11 28 25 -3.1663 0.0000
11 28 27 12.3409 0.0000
11 29 12 4.8814 0.0000
11 29 14 -11.7798 0.0000
11 29 16 -24.4566 0.0000
11 29 18 2.9729 0.0000
11 29 20 -8.9951 0.0000
11 29 22 5.6565 0.0000
11 29 24 -7.6764 0.0000
11 29 26 -0.1585 0.0000
11 29 28 20.1591 0.0000
11 30 11 1.1875 0.0000
11 30 13 -0.1315 0.0000
11 30 15 2.2718 0.0000
11 30 17 7.4879 0.0000
11 30 19 7.7621 0.0000
11 30 21 5.8277 0.0000
11 30 23 5.1416 0.0000
11 30 25 -4.4706 0.0000
11 30 27 -1.8813 0.0000
11 30 29 18.0542 0.0000
11 31 12 -10.6920 0.0000
11 31 14 -11.5618 0.0000
11 31 16 -1.1599 0.0000
11 31 18 22.9987 0.0000
11 31 20 -6.1999 0.0000
11 31 22 -2.1633 0.0000
11 31 24 0.6159 0.0000
11 31 26 -0.6685 0.0000
11 31 28 1.4257 0.0000
11 31 30 20.9923 0.0000
11 32 11 4.5645 0.0000
11 32 13 -6.2026 0.0000
11 32 15 1.6089 0.0000
11 32 17 3.8388 0.0000
11 32 19 -8.0485 0.0000
11 32 21 7.7797 0.0000
11 32 23 0.5703 0.0000
11 32 25 4.4569 0.0000
11 32 27 -3.1185 0.0000
11 32 29 4.5727 0.0000
11 32 31 0.5386 0.0000
11 33 12 2.4218 0.0000
11 33 14 -3.8088 0.0000
11 33 16 4.8924 0.0000
11 33 18 3.5917 0.0000
11 33 20 -10.2060 0.0000
11 33 22 -25.6898 0.0000
11 33 24 -1.2551 0.0000
11 33 26 0.3400 0.0000
11 33 28 -9.7976 0.0000
11 33 30 -4.6361 0.0000
11 34 11 5.4937 0.0000
11 34 13 6.9625 0.0000
11 34 15 -3.4896 0.0000
11 34 17 3.9661 0.0000
11 34 19 2.6883 0.0000
11 34 21 -7.1265 0.0000
11 34 23 3.0579 0.0000
11 34 25 -6.6000 0.0000
11 34 27 5.7191 0.0000
11 34 29 -8.2876 0.0000
11 35 12 3.8259 0.0000
11 35 14 -14.1153 0.0000
11 35 16 -6.7508 0.0000
11 35 18 -10.0524 0.0000
11 35 20 -1.0466 0.0000
11 35 22 -17.1478 0.0000
11 35 24 7.7713 0.0000
11 35 26 -13.9082 0.0000
11 35 28 0.7815 0.0000
11 36 11 -4.5155 0.0000
11 36 13 -5.3142 0.0000
11 36 15 0.0587 0.0000
11 36 17 -1.0077 0.0000
11 36 19 1.6524 0.0000
11 36 21 6.5443 0.0000
11 36 23 -6.2325 0.0000
11 36 25 -6.2177 0.0000
11 36 27 -31.8636 0.0000
11 37 12 22.7518 0.0000
11 37 14 -19.2397 0.0000
11 37 16 -4.5851 0.0000
11 37 18 4.1053 0.0000
11 37 20 6.1371 0.0000
11 37 22 -1.8580 0.0000
11 37 24 4.3785 0.0000
11 38 11 -6.9456 0.0000
11 38 13 0.6760 0.0000
11 38 15 -17.5131 0.0000
11 38 17 -2.2122 0.0000
11 38 19 -3.8329 0.0000
11 38 21 2.7667 0.0000
11 38 23 7.1325 0.0000
11 39 12 2.1806 0.0000
11 39 14 -0.1258 0.0000
11 39 16 1.4228 0.0000
11 39 18 8.9562 0.0000
11 39 20 -5.4582 0.0000
11 39 22 -4.5983 0.0000
11 40 11 7.8684 0.0000
11 40 13 4.4816 0.0000
11 40 15 -4.0589 0.0000
11 40 17 -2.6422 0.0000
11 40 19 -6.5315 0.0000
11 41 12 3.6992 0.0000
11 41 14 -8.9715 0.0000
11 41 16 -1.2476 0.0000
11 41 18 25.6830 0.0000
11 42 11 0.1325 0.0000
11 42 13 13.7442 0.0000
11 42 15 14.4760 0.0000
11 43 12 -9.5217 0.0000
12 12 12 3.9184 0.0000
12 13 13 24.0046 0.0000
12 14 12 10.5321 0.0000
12 14 14 10.0740 0.0000
12 15 13 -4.0943 0.0000
12 15 15 3.1388 0.0000
12 16 12 -8.1218 0.0000
12 16 14 -8.6290 0.0000
12 16 16 6.2314 0.0000
12 17 13 -5.9198 0.0000
12 17 15 -7.5508 0.0000
12 17 17 16.7199 0.0000
12 18 12 13.3637 0.0000
12 18 14 3.6504 0.0000
12 18 16 -0.7935 0.0000
12 18 18 1.6955 0.0000
12 19 13 11.5868 0.0000
12 19 15 5.8425 0.0000
12 19 17 -3.9117 0.0000
12 19 19 -2.6282 0.0000
12 20 12 -6.6091 0.0000
12 20 14 -1.5980 0.0000
12 20 16 9.5911 0.0000
12 20 18 0.0325 0.0000
12 20 20 -0.7462 0.0000
12 21 13 -7.6196 0.0000
12 21 15 13.2426 0.0000
12 21 17 3.1449 0.0000
12 21 19 5.6711 0.0000
12 21 21 3.4324 0.0000
12 22 12 -0.1337 0.0000
12 22 14 -6.7267 0.0000
12 22 16 6.7723 0.0000
12 22 18 0.9811 0.0000
12 22 20 -0.5519 0.0000
12 22 22 7.1651 0.0000
12 23 13 7.9255 0.0000
12 23 15 -4.8560 0.0000
12 23 17 -0.7335 0.0000
12 23 19 -9.4223 0.0000
12 23 21 -3.1384 0.0000
12 23 23 -2.7540 0.0000
12 24 12 7.8333 0.0000
12 24 14 -6.0276 0.0000
12 24 16 6.1041 0.0000
12 24 18 0.0735 0.0000
12 24 20 -3.9800 0.0000
12 24 22 -1.8809 0.0000
12 24 24 -1.8401 0.0000
12 25 13 -0.2848 0.0000
12 25 15 -6.0231 0.0000
12 25 17 3.6092 0.0000
12 25 19 1.2114 0.0000
12 25 21 0.6964 0.0000
12 25 23 -5.9333 0.0000
12 25 25 1.3489 0.0000
12 26 12 -14.1444 0.0000
12 26 14 -4.0392 0.0000
12 26 16 -1.7392 0.0000
12 26 18 -0.4474 0.0000
12 26 20 0.4077 0.0000
12 26 22 -4.5583 0.0000
12 26 24 7.6619 0.0000
12 26 26 11.8815 0.0000
12 27 13 6.7339 0.0000
12 27 15 5.1545 0.0000
12 27 17 -0.3087 0.0000
12 27 19 -2.2233 0.0000
12 27 21 1.6908 0.0000
12 27 23 -1.4515 0.0000
12 27 25 -4.2994 0.0000
12 27 27 -8.0182 0.0000
12 28 12 3.1509 0.0000
12 28 14 3.1410 0.0000
12 28 16 3.5509 0.0000
12 28 18 3.1423 0.0000
12 28 20 -5.6241 0.0000
12 28 22 6.5089 0.0000
12 28 24 5.2104 0.0000
12 28 26 4.2961 0.0000
12 28 28 -0.6198 0.0000
12 29 13 6.3166 0.0000
12 29 15 -5.0145 0.0000
12 29 17 -3.3549 0.0000
12 29 19 -4.6039 0.0000
12 29 21 9.7969 0.0000
12 29 23 1.6018 0.0000
12 29 25 -3.5223 0.0000
12 29 27 -1.1859 0.0000
12 29 29 -0.6166 0.0000
12 30 12 36.5681 0.0000
12 30 14 2.7002 0.0000
12 30 16 -4.1489 0.0000
12 30 18 -0.7540 0.0000
12 30 20 -6.2006 0.0000
12 30 22 7.5068 0.0000
12 30 24 11.0475 0.0000
12 30 26 0.9940 0.0000
12 30 28 -2.2332 0.0000
12 30 30 -4.1221 0.0000
12 31 13 16.8562 0.0000
12 31 15 -0.8613 0.0000
12 31 17 0.2424 0.0000
12 31 19 6.5948 0.0000
12 31 21 6.5455 0.0000
12 31 23 -1.5466 0.0000
12 31 25 7.2048 0.0000
12 31 27 0.1187 0.0000
12 31 29 -0.5908 0.0000
12 31 31 7.8856 0.0000
12 32 12 7.0599 0.0000
12 32 14 -2.0113 0.0000
12 32 16 3.3706 0.0000
12 32 18 2.7385 0.0000
12 32 20 6.8382 0.0000
12 32 22 1.6556 0.0000
12 32 24 4.7768 0.0000
12 32 26 -3.3605 0.0000
12 32 28 -2.1766 0.0000
12 32 30 1.6005 0.0000
12 33 13 5.5915 0.0000
12 33 15 6.7252 0.0000
12 33 17 8.1103 0.0000
12 33 19 4.0331 0.0000
12 33 21 19.4880 0.0000
12 33 23 0.4371 0.0000
12 33 25 -1.8713 0.0000
12 33 27 -2.7866 0.0000
12 33 29 3.1406 0.0000
12 34 12 2.6219 0.0000
12 34 14 -3.6850 0.0000
12 34 16 11.5815 0.0000
12 34 18 6.5101 0.0000
12 34 20 9.8367 0.0000
12 34 22 1.3684 0.0000
12 34 24 6.2079 0.0000
12 34 26 -3.8031 0.0000
12 34 28 0.1222 0.0000
12 35 13 -0.1080 0.0000
12 35 15 -0.1729 0.0000
12 35 17 5.4363 0.0000
12 35 19 5.4252 0.0000
12 35 21 7.3272 0.0000
12 35 23 -5.2145 0.0000
12 35 25 -4.1677 0.0000
12 35 27 9.8478 0.0000
12 36 12 -3.9692 0.0000
12 36 14 3.3065 0.0000
12 36 16 3.4010 0.0000
12 36 18 -8.5445 0.0000
12 36 20 11.0863 0.0000
12 36 22 2.9190 0.0000
12 36 24 -3.8328 0.0000
12 36 26 0.1092 0.0000
12 37 13 21.1917 0.0000
12 37 15 3.2933 0.0000
12 37 17 6.7774 0.0000
12 37 19 13.7146 0.0000
12 37 21 17.1848 0.0000
12 37 23 -3.0001 0.0000
12 37 25 11.4061 0.0000
12 38 12 18.3381 0.0000
12 38 14 -6.7754 0.0000
12 38 16 0.0895 0.0000
12 38 18 -16.0159 0.0000
12 38 20 2.7377 0.0000
12 38 22 -4.4149 0.0000
12 39 13 3.8732 0.0000
12 39 15 8.7638 0.0000
12 39 17 6.4446 0.0000
12 39 19 0.0950 0.0000
12 39 21 -1.2293 0.0000
12 40 12 -2.9638 0.0000
12 40 14 -7.2236 0.0000
12 40 16 6.2181 0.0000
12 40 18 -11.2299 0.0000
12 41 13 -3.6025 0.0000
12 41 15 -1.6475 0.0000
12 41 17 18.5996 0.0000
12 42 12 -29.6762 0.0000
12 42 14 -4.7082 0.0000
13 14 13 -9.0403 0.0000
13 15 14 7.4064 0.0000
13 16 13 -13.4593 0.0000
13 16 15 24.0022 0.0000
13 17 14 0.1215 0.0000
13 17 16 -6.2707 0.0000
13 18 13 -2.7081 0.0000
13 18 15 6.5702 0.0000
13 18 17 -8.0302 0.0000
13 19 14 -3.0891 0.0000
13 19 16 15.0759 0.0000
13 19 18 -5.1490 0.0000
13 20 13 8.0039 0.0000
13 20 15 -9.0577 0.0000
13 20 17 0.2912 0.0000
13 20 19 -2.0788 0.0000
13 21 14 3.0774 0.0000
13 21 16 -0.4684 0.0000
13 21 18 14.6145 0.0000
13 21 20 8.0893 0.0000
13 22 13 12.2473 0.0000
13 22 15 -2.0301 0.0000
13 22 17 5.2197 0.0000
13 22 19 -0.0706 0.0000
13 22 21 -6.7089 0.0000
13 23 14 -2.3225 0.0000
13 23 16 -0.8946 0.0000
13 23 18 -16.1665 0.0000
13 23 20 -15.6004 0.0000
13 23 22 0.4772 0.0000
13 24 13 -1.1717 0.0000
13 24 15 -8.7145 0.0000
13 24 17 -5.1549 0.0000
13 24 19 2.0798 0.0000
13 24 21 1.0757 0.0000
13 24 23 -2.7221 0.0000
13 25 14 0.1834 0.0000
13 25 16 -2.1783 0.0000
13 25 18 -5.9746 0.0000
13 25 20 -18.0440 0.0000
13 25 22 13.2152 0.0000
13 25 24 1.5850 0.0000
13 26 13 0.6526 0.0000
13 26 15 1.6683 0.0000
13 26 17 -12.9661 0.0000
13 26 19 -8.2987 0.0000
13 26 21 6.5087 0.0000
13 26 23 -9.9466 0.0000
13 26 25 -1.1637 0.0000
13 27 14 -3.4529 0.0000
13 27 16 -8.2770 0.0000
13 27 18 5.7879 0.0000
13 27 20 -16.7736 0.0000
13 27 22 10.9669 0.0000
13 27 24 1.5676 0.0000
13 27 26 -24.0134 0.0000
13 28 13 2.6609 0.0000
13 28 15 -4.1236 0.0000
13 28 17 -3.1186 0.0000
13 28 19 -6.1347 0.0000
13 28 21 -2.2466 0.0000
13 28 23 5.5235 0.0000
13 28 25 1.3612 0.0000
13 28 27 -11.9311 0.0000
13 29 14 -0.4055 0.0000
13 29 16 15.6867 0.0000
13 29 18 -3.9874 0.0000
13 29 20 0.7591 0.0000
13 29 22 -3.2823 0.0000
13 29 24 -0.7816 0.0000
13 29 26 -2.2135 0.0000
13 29 28 -11.3048 0.0000
13 30 13 5.4651 0.0000
13 30 15 0.5808 0.0000
13 30 17 1.2953 0.0000
13 30 19 1.8899 0.0000
13 30 21 3.9167 0.0000
13 30 23 3.3295 0.0000
13 30 25 -0.1791 0.0000
13 30 27 4.2226 0.0000
13 30 29 -5.6915 0.0000
13 31 14 -10.0636 0.0000
13 31 16 4.9696 0.0000
13 31 18 2.2515 0.0000
13 31 20 14.9941 0.0000
13 31 22 -16.5913 0.0000
13 31 24 -3.5510 0.0000
13 31 26 2.3021 0.0000
13 31 28 8.1654 0.0000
13 31 30 -5.9131 0.0000
13 32 13 7.4526 0.0000
13 32 15 -8.4468 0.0000
13 32 17 3.0761 0.0000
13 32 19 -6.0036 0.0000
13 32 21 1.0975 0.0000
13 32 23 -0.7608 0.0000
13 32 25 -2.4217 0.0000
13 32 27 1.2141 0.0000
13 32 29 -2.0948 0.0000
13 33 14 -4.8458 0.0000
13 33 16 5.2552 0.0000
13 33 18 -3.0734 0.0000
13 33 20 30.5320 0.0000
13 33 22 0.7595 0.0000
13 33 24 3.2074 0.0000
13 33 26 -2.7769 0.0000
13 33 28 4.2356 0.0000
13 34 13 -2.6297 0.0000
13 34 15 0.6425 0.0000
13 34 17 3.1465 0.0000
13 34 19 -3.5755 0.0000
13 34 21 14.0598 0.0000
13 34 23 32.1766 0.0000
13 34 25 3.8675 0.0000
13 34 27 -8.0355 0.0000
13 35 14 -2.6243 0.0000
13 35 16 3.4873 0.0000
13 35 18 -7.9304 0.0000
13 35 20 -1.6914 0.0000
13 35 22 8.0385 0.0000
13 35 24 -2.4841 0.0000
13 35 26 9.1806 0.0000
13 36 13 9.8500 0.0000
13 36 15 3.1998 0.0000
13 36 17 -4.5908 0.0000
13 36 19 -1.1568 0.0000
13 36 21 -6.1084 0.0000
13 36 23 0.8501 0.0000
13 36 25 0.0236 0.0000
13 37 14 8.4829 0.0000
13 37 16 -10.6868 0.0000
13 37 18 7.8782 0.0000
13 37 20 6.4305 0.0000
13 37 22 -4.1381 0.0000
13 37 24 -5.2181 0.0000
13 38 13 5.3295 0.0000
13 38 15 -3.7435 0.0000
13 38 17 -0.0883 0.0000
13 38 19 3.9929 0.0000
13 38 21 -16.4476 0.0000
13 38 23 -0.4864 0.0000
13 39 14 13.5027 0.0000
13 39 16 11.4575 0.0000
13 39 18 -4.8296 0.0000
13 39 20 10.1174 0.0000
13 40 13 -4.5245 0.0000
13 40 15 -4.9868 0.0000
13 40 17 -9.5649 0.0000
13 40 19 -24.9384 0.0000
13 41 14 -2.1488 0.0000
13 41 16 23.0789 0.0000
13 42 13 -24.3329 0.0000
14 14 14 -34.0434 0.0000
14 15 15 5.7598 0.0000
14 16 14 14.8072 0.0000
14 16 16 -2.6866 0.0000
14 17 15 11.5448 0.0000
14 17 17 -20.3749 0.0000
14 18 14 -2.1341 0.0000
14 18 16 5.1918 0.0000
14 18 18 -17.8942 0.0000
14 19 15 -8.7718 0.0000
14 19 17 4.4183 0.0000
14 19 19 0.6914 0.0000
14 20 14 -2.3088 0.0000
14 20 16 11.1061 0.0000
14 20 18 -26.0926 0.0000
14 20 20 -12.1792 0.0000
14 21 15 -6.0450 0.0000
14 21 17 -2.4476 0.0000
14 21 19 2.2933 0.0000
14 21 21 -0.2303 0.0000
14 22 14 -1.6094 0.0000
14 22 16 5.0466 0.0000
14 22 18 -6.7779 0.0000
14 22 20 3.5323 0.0000
14 22 22 -1.7583 0.0000
14 23 15 -0.3149 0.0000
14 23 17 12.0299 0.0000
14 23 19 -17.3375 0.0000
14 23 21 -8.7108 0.0000
14 23 23 5.6958 0.0000
14 24 14 3.0435 0.0000
14 24 16 0.5874 0.0000
14 24 18 -3.5503 0.0000
14 24 20 -1.7171 0.0000
14 24 22 -4.9661 0.0000
14 24 24 12.2271 0.0000
14 25 15 -2.9899 0.0000
14 25 17 -8.5743 0.0000
14 25 19 0.0827 0.0000
14 25 21 6.2634 0.0000
14 25 23 -3.3834 0.0000
14 25 25 0.4552 0.0000
14 26 14 13.8829 0.0000
14 26 16 -4.3307 0.0000
14 26 18 -10.6144 0.0000
14 26 20 4.6867 0.0000
14 26 22 -1.1577 0.0000
14 26 24 -9.9636 0.0000
14 26 26 -3.7314 0.0000
14 27 15 -2.1844 0.0000
14 27 17 -1.7009 0.0000
14 27 19 3.4808 0.0000
14 27 21 -3.6961 0.0000
14 27 23 0.9657 0.0000
14 27 25 7.0278 0.0000
14 27 27 2.7888 0.0000
14 28 14 -10.1766 0.0000
14 28 16 1.1462 0.0000
14 28 18 1.1216 0.0000
14 28 20 0.2838 0.0000
14 28 22 6.3640 0.0000
14 28 24 -4.3843 0.0000
14 28 26 0.0673 0.0000
14 28 28 -0.3979 0.0000
14 29 15 -2.0164 0.0000
14 29 17 3.5821 0.0000
14 29 19 1.2359 0.0000
14 29 21 -2.2084 0.0000
14 29 23 -0.7371 0.0000
14 29 25 -4.9865 0.0000
14 29 27 4.4195 0.0000
14 29 29 0.9258 0.0000
14 30 14 3.0492 0.0000
14 30 16 2.3152 0.0000
14 30 18 3.0287 0.0000
14 30 20 -1.9731 0.0000
14 30 22 1.0382 0.0000
14 30 24 3.6525 0.0000
14 30 26 4.0709 0.0000
14 30 28 -4.2991 0.0000
14 30 30 5.6613 0.0000
14 31 15 6.8757 0.0000
14 31 17 7.4080 0.0000
14 31 19 -0.6516 0.0000
14 31 21 -10.9122 0.0000
14 31 23 -7.7167 0.0000
14 31 25 -3.9557 0.0000
14 31 27 -0.7380 0.0000
14 31 29 -2.7168 0.0000
14 31 31 -8.4001 0.0000
14 32 14 8.1273 0.0000
14 32 16 0.4501 0.0000
14 32 18 -8.2936 0.0000
14 32 20 6.0544 0.0000
14 32 22 -12.9924 0.0000
14 32 24 -4.4136 0.0000
14 32 26 -10.0346 0.0000
14 32 28 5.6208 0.0000
14 32 30 -6.4429 0.0000
14 33 15 1.3141 0.0000
14 33 17 -6.0667 0.0000
14 33 19 -5.5984 0.0000
14 33 21 0.1518 0.0000
14 33 23 -17.7914 0.0000
14 33 25 -1.0785 0.0000
14 33 27 2.6957 0.0000
14 33 29 -11.2574 0.0000
14 34 14 -10.7208 0.0000
14 34 16 4.4823 0.0000
14 34 18 -9.2914 0.0000
14 34 20 41.6273 0.0000
14 34 22 1.3421 0.0000
14 34 24 2.4275 0.0000
14 34 26 5.1557 0.0000
14 35 15 -20.4693 0.0000
14 35 17 -3.5986 0.0000
14 35 19 1.5614 0.0000
14 35 21 1.8833 0.0000
14 35 23 6.2702 0.0000
14 35 25 2.0635 0.0000
14 36 14 -16.8183 0.0000
14 36 16 -26.5205 0.0000
14 36 18 -13.2111 0.0000
14 36 20 6.8708 0.0000
14 36 22 -0.6453 0.0000
14 36 24 3.0089 0.0000
14 37 15 0.0769 0.0000
14 37 17 -8.1161 0.0000
14 37 19 -1.0915 0.0000
14 37 21 1.8623 0.0000
14 37 23 3.0926 0.0000
14 38 14 4.4910 0.0000
14 38 16 19.9651 0.0000
14 38 18 -7.7897 0.0000
14 38 20 -0.3464 0.0000
14 38 22 -13.5076 0.0000
14 39 15 2.9116 0.0000
14 39 17 -11.0517 0.0000
14 39 19 -7.8828 0.0000
14 40 14 -7.7110 0.0000
14 40 16 7.6282 0.0000
14 40 18 -2.1996 0.0000
14 41 15 -19.0583 0.0000
15 16 15 2.6533 0.0000
15 17 16 -1.3163 0.0000
15 18 15 -14.9957 0.0000
15 18 17 10.4759 0.0000
15 19 16 6.2604 0.0000
15 19 18 20.3132 0.0000
15 20 15 -0.8748 0.0000
15 20 17 2.4023 0.0000
15 20 19 -1.2472 0.0000
15 21 16 9.5297 0.0000
15 21 18 8.3597 0.0000
15 21 20 14.3998 0.0000
15 22 15 -5.2510 0.0000
15 22 17 -5.7478 0.0000
15 22 19 -0.9604 0.0000
15 22 21 7.2244 0.0000
15 23 16 2.6537 0.0000
15 23 18 7.4064 0.0000
15 23 20 16.6214 0.0000
15 23 22 -2.3797 0.0000
15 24 15 9.3380 0.0000
15 24 17 5.5772 0.0000
15 24 19 3.3267 0.0000
15 24 21 0.3570 0.0000
15 24 23 16.7985 0.0000
15 25 16 17.1561 0.0000
15 25 18 -19.4026 0.0000
15 25 20 -2.5047 0.0000
15 25 22 4.0065 0.0000
15 25 24 14.3704 0.0000
15 26 15 -18.4207 0.0000
15 26 17 -6.3026 0.0000
15 26 19 -7.3977 0.0000
15 26 21 6.1046 0.0000
15 26 23 -3.6156 0.0000
15 26 25 10.6969 0.0000
15 27 16 9.3326 0.0000
15 27 18 10.6812 0.0000
15 27 20 4.5268 0.0000
15 27 22 -9.2591 0.0000
15 27 24 12.6045 0.0000
15 27 26 23.6605 0.0000
15 28 15 -8.0993 0.0000
15 28 17 -3.7214 0.0000
15 28 19 -0.6328 0.0000
15 28 21 -12.5457 0.0000
15 28 23 -13.0868 0.0000
15 28 25 -1.8323 0.0000
15 28 27 9.0335 0.0000
15 29 16 2.2104 0.0000
15 29 18 -6.3647 0.0000
15 29 20 3.9605 0.0000
15 29 22 7.7025 0.0000
15 29 24 -3.1418 0.0000
15 29 26 -3.2850 0.0000
15 29 28 -24.5930 0.0000
15 30 15 3.6093 0.0000
15 30 17 2.3961 0.0000
15 30 19 -2.8228 0.0000
15 30 21 3.5635 0.0000
15 30 23 -4.3564 0.0000
15 30 25 5.2729 0.0000
15 30 27 -10.5587 0.0000
15 30 29 14.2865 0.0000
15 31 16 -3.9626 0.0000
15 31 18 6.2462 0.0000
15 31 20 0.0761 0.0000
15 31 22 10.9705 0.0000
15 31 24 -1.8080 0.0000
15 31 26 -1.7274 0.0000
15 31 28 1.9429 0.0000
15 31 30 18.7357 0.0000
15 32 15 -15.2971 0.0000
15 32 17 7.3870 0.0000
15 32 19 -3.3726 0.0000
15 32 21 1.7202 0.0000
15 32 23 13.7825 0.0000
15 32 25 2.6583 0.0000
15 32 27 -5.5487 0.0000
15 32 29 -2.1290 0.0000
15 33 16 3.5473 0.0000
15 33 18 -4.1325 0.0000
15 33 20 -6.6178 0.0000
15 33 22 -8.8603 0.0000
15 33 24 1.0377 0.0000
15 33 26 2.7919 0.0000
15 33 28 -1.9161 0.0000
15 34 15 9.1718 0.0000
15 34 17 8.2734 0.0000
15 34 19 -3.0352 0.0000
15 34 21 -1.5713 0.0000
15 34 23 -10.7751 0.0000
15 34 25 -5.4095 0.0000
15 34 27 10.7826 0.0000
15 35 16 8.6081 0.0000
15 35 18 -15.1441 0.0000
15 35 20 4.6179 0.0000
15 35 22 5.9390 0.0000
15 35 24 2.3602 0.0000
15 35 26 -10.3652 0.0000
15 36 15 -3.0218 0.0000
15 36 17 -0.5593 0.0000
15 36 19 -6.3047 0.0000
15 36 21 3.1878 0.0000
15 36 23 -2.7800 0.0000
15 36 25 7.4913 0.0000
15 37 16 2.9004 0.0000
15 37 18 -3.6013 0.0000
15 37 20 11.4573 0.0000
15 37 22 1.7781 0.0000
15 38 15 2.8356 0.0000
15 38 17 -4.4129 0.0000
15 38 19 -11.1589 0.0000
15 38 21 -16.7791 0.0000
15 39 16 4.1636 0.0000
15 39 18 -6.7222 0.0000
15 39 20 8.4041 0.0000
15 40 15 -15.9337 0.0000
15 40 17 2.9991 0.0000
16 16 16 -16.0171 0.0000
16 17 17 8.5938 0.0000
16 18 16 -1.4024 0.0000
16 18 18 -8.0531 0.0000
16 19 17 16.3828 0.0000
16 19 19 8.3019 0.0000
16 20 16 11.9460 0.0000
16 20 18 -8.4760 0.0000
16 20 20 18.0479 0.0000
16 21 17 3.0408 0.0000
16 21 19 -8.1803 0.0000
16 21 21 -6.2183 0.0000
16 22 16 5.8724 0.0000
16 22 18 8.7336 0.0000
16 22 20 33.7208 0.0000
16 22 22 -0.0864 0.0000
16 23 17 -7.1840 0.0000
16 23 19 9.5836 0.0000
16 23 21 11.4592 0.0000
16 23 23 4.8301 0.0000
16 24 16 0.4378 0.0000
16 24 18 4.9437 0.0000
16 24 20 5.4928 0.0000
16 24 22 -6.8387 0.0000
16 24 24 2.4109 0.0000
16 25 17 20.5881 0.0000
16 25 19 2.6432 0.0000
16 25 21 -7.0394 0.0000
16 25 23 7.3614 0.0000
16 25 25 9.4198 0.0000
16 26 16 6.5301 0.0000
16 26 18 4.5308 0.0000
16 26 20 0.9840 0.0000
16 26 22 -10.7985 0.0000
16 26 24 -21.2638 0.0000
16 26 26 -6.4672 0.0000
16 27 17 -2.6120 0.0000
16 27 19 2.4119 0.0000
16 27 21 -1.0405 0.0000
16 27 23 -3.4956 0.0000
16 27 25 -3.8365 0.0000
16 27 27 2.7834 0.0000
16 28 16 14.2528 0.0000
16 28 18 -5.2296 0.0000
16 28 20 -1.3577 0.0000
16 28 22 1.9429 0.0000
16 28 24 -11.6172 0.0000
16 28 26 1.8629 0.0000
16 28 28 -2.0072 0.0000
16 29 17 -0.6724 0.0000
16 29 19 -3.9913 0.0000
16 29 21 -0.1448 0.0000
16 29 23 2.5709 0.0000
16 29 25 -1.9676 0.0000
16 29 27 3.9222 0.0000
16 29 29 1.7767 0.0000
16 30 16 -1.6685 0.0000
16 30 18 -2.1192 0.0000
16 30 20 7.4957 0.0000
16 30 22 7.6774 0.0000
16 30 24 -0.4763 0.0000
16 30 26 -1.4868 0.0000
16 30 28 6.0188 0.0000
16 30 30 -1.5341 0.0000
16 31 17 -0.0972 0.0000
16 31 19 3.2465 0.0000
16 31 21 5.4314 0.0000
16 31 23 -4.6701 0.0000
16 31 25 6.7784 0.0000
16 31 27 -2.6980 0.0000
16 31 29 -1.7051 0.0000
16 32 16 9.1382 0.0000
16 32 18 6.6880 0.0000
16 32 20 0.3661 0.0000
16 32 22 14.9263 0.0000
16 32 24 1.5733 0.0000
16 32 26 2.7595 0.0000
16 32 28 -4.7949 0.0000
16 33 17 8.6758 0.0000
16 33 19 0.6605 0.0000
16 33 21 -8.3402 0.0000
16 33 23 0.4275 0.0000
16 33 25 2.6802 0.0000
16 33 27 -6.9945 0.0000
16 34 16 20.3286 0.0000
16 34 18 0.1191 0.0000
16 34 20 10.6336 0.0000
16 34 22 -1.6753 0.0000
16 34 24 0.4304 0.0000
16 34 26 5.8799 0.0000
16 35 17 6.6619 0.0000
16 35 19 0.0949 0.0000
16 35 21 9.3812 0.0000
16 35 23 21.7312 0.0000
16 35 25 -6.6526 0.0000
16 36 16 -2.8321 0.0000
16 36 18 4.9922 0.0000
16 36 20 8.6872 0.0000
16 36 22 0.2626 0.0000
16 36 24 0.5786 0.0000
16 37 17 -4.3366 0.0000
16 37 19 12.1520 0.0000
16 37 21 15.0334 0.0000
16 38 16 -0.3302 0.0000
16 38 18 -1.8383 0.0000
16 38 20 -0.2537 0.0000
16 39 17 -18.2011 0.0000
16 39 19 18.9053 0.0000
16 40 16 21.0096 0.0000
17 18 17 8.7641 0.0000
17 19 18 3.0788 0.0000
17 20 17 -2.2669 0.0000
17 20 19 0.3037 0.0000
17 21 18 -0.8022 0.0000
17 21 20 12.0776 0.0000
17 22 17 7.7965 0.0000
17 22 19 -4.6786 0.0000
17 22 21 -30.8187 0.0000
17 23 18 -3.0273 0.0000
17 23 20 13.2431 0.0000
17 23 22 -3.5619 0.0000
17 24 17 -11.3836 0.0000
17 24 19 -3.5712 0.0000
17 24 21 -15.5405 0.0000
17 24 23 30.4228 0.0000
17 25 18 2.9335 0.0000
17 25 20 -0.0542 0.0000
17 25 22 14.0406 0.0000
17 25 24 6.8008 0.0000
17 26 17 5.8490 0.0000
17 26 19 17.6039 0.0000
17 26 21 -6.9847 0.0000
17 26 23 6.9593 0.0000
17 26 25 13.5328 0.0000
17 27 18 -3.7528 0.0000
17 27 20 2.2584 0.0000
17 27 22 5.3151 0.0000
17 27 24 -7.0592 0.0000
17 27 26 -10.3517 0.0000
17 28 17 -15.7103 0.0000
17 28 19 3.7486 0.0000
17 28 21 -3.5070 0.0000
17 28 23 -1.4367 0.0000
17 28 25 -9.6895 0.0000
17 28 27 -10.8405 0.0000
17 29 18 6.2866 0.0000
17 29 20 -18.3962 0.0000
17 29 22 -12.1450 0.0000
17 29 24 -1.2756 0.0000
17 29 26 -2.5440 0.0000
17 29 28 -17.1001 0.0000
17 30 17 5.6645 0.0000
17 30 19 -2.7024 0.0000
17 30 21 3.1123 0.0000
17 30 23 -10.5257 0.0000
17 30 25 4.6780 0.0000
17 30 27 3.7139 0.0000
17 30 29 -10.5052 0.0000
17 31 18 -3.5754 0.0000
17 31 20 -1.2557 0.0000
17 31 22 -17.7566 0.0000
17 31 24 -2.8495 0.0000
17 31 26 7.9122 0.0000
17 31 28 3.4711 0.0000
17 32 17 -6.7418 0.0000
17 32 19 5.1615 0.0000
17 32 21 4.8989 0.0000
17 32 23 0.5108 0.0000
17 32 25 3.3597 0.0000
17 32 27 1.6453 0.0000
17 33 18 -2.8824 0.0000
17 33 20 -4.8435 0.0000
17 33 22 -2.8501 0.0000
17 33 24 -2.0681 0.0000
17 33 26 1.2748 0.0000
17 34 17 -5.0607 0.0000
17 34 19 7.0732 0.0000
17 34 21 4.7198 0.0000
17 34 23 4.4874 0.0000
17 34 25 11.9954 0.0000
17 35 18 -2.9733 0.0000
17 35 20 -16.5189 0.0000
17 35 22 -4.1526 0.0000
17 35 24 -1.2990 0.0000
17 36 17 0.4599 0.0000
17 36 19 -8.7782 0.0000
17 36 21 -3.5199 0.0000
17 36 23 0.8908 0.0000
17 37 18 10.3921 0.0000
17 37 20 -1.1733 0.0000
17 37 22 -5.8504 0.0000
17 38 17 -12.0109 0.0000
17 38 19 -21.4637 0.0000
17 39 18 27.6282 0.0000
18 18 18 -27.5190 0.0000
18 19 19 8.3584 0.0000
18 20 18 -6.0637 0.0000
18 20 20 -2.3630 0.0000
18 21 19 17.7311 0.0000
18 21 21 -11.8476 0.0000
18 22 18 2.2916 0.0000
18 22 20 -4.2059 0.0000
18 22 22 -5.5785 0.0000
18 23 19 0.8524 0.0000
18 23 21 -19.6068 0.0000
18 23 23 3.4285 0.0000
18 24 18 -14.5229 0.0000
18 24 20 -2.6944 0.0000
18 24 22 -0.8125 0.0000
18 24 24 -3.9191 0.0000
18 25 19 19.5641 0.0000
18 25 21 0.8491 0.0000
18 25 23 -6.3161 0.0000
18 25 25 0.6619 0.0000
18 26 18 -2.1964 0.0000
18 26 20 6.1597 0.0000
18 26 22 -5.3341 0.0000
18 26 24 -2.5025 0.0000
18 26 26 0.4779 0.0000
18 27 19 -7.1073 0.0000
18 27 21 14.7180 0.0000
18 27 23 0.0722 0.0000
18 27 25 -2.6300 0.0000
18 27 27 0.3590 0.0000
18 28 18 -0.1114 0.0000
18 28 20 -7.5952 0.0000
18 28 22 2.6769 0.0000
18 28 24 4.8561 0.0000
18 28 26 -0.7041 0.0000
18 28 28 -14.6056 0.0000
18 29 19 3.5686 0.0000
18 29 21 -5.7277 0.0000
18 29 23 7.6123 0.0000
18 29 25 -2.2175 0.0000
18 29 27 2.3414 0.0000
18 29 29 -9.5420 0.0000
18 30 18 -2.4316 0.0000
18 30 20 -2.9545 0.0000
18 30 22 -5.4735 0.0000
18 30 24 3.7786 0.0000
18 30 26 -7.2425 0.0000
18 30 28 9.6151 0.0000
18 30 30 -30.8972 0.0000
18 31 19 3.5704 0.0000
18 31 21 5.1245 0.0000
18 31 23 -4.8291 0.0000
18 31 25 14.0126 0.0000
18 31 27 4.5968 0.0000
18 31 29 -9.3783 0.0000
18 32 18 0.9895 0.0000
18 32 20 14.0194 0.0000
18 32 22 0.9303 0.0000
18 32 24 -6.8590 0.0000
18 32 26 -4.3674 0.0000
18 32 28 -6.2746 0.0000
18 33 19 -6.3577 0.0000
18 33 21 -7.7915 0.0000
18 33 23 -5.4533 0.0000
18 33 25 6.7653 0.0000
18 33 27 -7.9233 0.0000
18 34 18 3.2786 0.0000
18 34 20 1.2584 0.0000
18 34 22 -5.6932 0.0000
18 34 24 -11.9822 0.0000
18 35 19 -3.0096 0.0000
18 35 21 -3.8279 0.0000
18 35 23 3.0444 0.0000
18 36 18 -5.2416 0.0000
18 36 20 7.1222 0.0000
18 36 22 13.6850 0.0000
18 37 19 1.1816 0.0000
18 37 21 9.5183 0.0000
18 38 18 -3.4759 0.0000
19 20 19 7.5504 0.0000
19 21 20 -0.5350 0.0000
19 22 19 -0.2569 0.0000
19 22 21 -22.4973 0.0000
19 23 20 3.9076 0.0000
19 23 22 -8.1007 0.0000
19 24 19 -4.7514 0.0000
19 24 21 -3.7376 0.0000
19 24 23 -9.0597 0.0000
19 25 20 -1.1234 0.0000
19 25 22 -5.0705 0.0000
19 25 24 -8.2403 0.0000
19 26 19 6.6295 0.0000
19 26 21 0.1101 0.0000
19 26 23 1.7243 0.0000
19 26 25 -6.7961 0.0000
19 27 20 10.2043 0.0000
19 27 22 6.9072 0.0000
19 27 24 -4.0153 0.0000
19 27 26 -26.3652 0.0000
19 28 19 -0.9899 0.0000
19 28 21 -4.9943 0.0000
19 28 23 20.9226 0.0000
19 28 25 13.3703 0.0000
19 28 27 -16.1357 0.0000
19 29 20 26.6992 0.0000
19 29 22 -2.4403 0.0000
19 29 24 -10.7504 0.0000
19 29 26 1.6874 0.0000
19 29 28 5.6413 0.0000
19 30 19 -3.5872 0.0000
19 30 21 2.2566 0.0000
19 30 23 8.7061 0.0000
19 30 25 -0.8605 0.0000
19 30 27 -4.2032 0.0000
19 30 29 -0.9617 0.0000
19 31 20 3.4036 0.0000
19 31 22 -11.6719 0.0000
19 31 24 -2.1895 0.0000
19 31 26 5.9574 0.0000
19 31 28 2.5947 0.0000
19 32 19 -0.9597 0.0000
19 32 21 8.4287 0.0000
19 32 23 -6.5461 0.0000
19 32 25 1.8046 0.0000
19 32 27 5.2433 0.0000
19 33 20 -4.9292 0.0000
19 33 22 -22.2686 0.0000
19 33 24 -3.9312 0.0000
19 33 26 -3.5496 0.0000
19 34 19 -11.7822 0.0000
19 34 21 16.1693 0.0000
19 34 23 -5.7254 0.0000
19 34 25 -7.2459 0.0000
19 35 20 -13.1771 0.0000
19 35 22 8.4908 0.0000
19 36 19 -7.8480 0.0000
19 36 21 4.3897 0.0000
19 37 20 4.3210 0.0000
20 20 20 -3.1480 0.0000
20 21 21 -0.7235 0.0000
20 22 20 9.0636 0.0000
20 22 22 -0.1873 0.0000
20 23 21 4.4854 0.0000
20 23 23 0.6818 0.0000
20 24 20 9.7982 0.0000
20 24 22 -0.2100 0.0000
20 24 24 3.1829 0.0000
20 25 21 -4.9061 0.0000
20 25 23 -5.4090 0.0000
20 25 25 -0.4253 0.0000
20 26 20 -3.3656 0.0000
20 26 22 8.6081 0.0000
20 26 24 -2.6758 0.0000
20 26 26 -5.5769 0.0000
20 27 21 -1.0605 0.0000
20 27 23 3.2943 0.0000
20 27 25 7.3091 0.0000
20 27 27 -11.0284 0.0000
20 28 20 3.1696 0.0000
20 28 22 -1.9033 0.0000
20 28 24 -0.6180 0.0000
20 28 26 1.6418 0.0000
20 28 28 -0.1111 0.0000
20 29 21 19.1401 0.0000
20 29 23 -13.4913 0.0000
20 29 25 -1.2817 0.0000
20 29 27 -21.8923 0.0000
20 29 29 21.2871 0.0000
20 30 20 21.6242 0.0000
20 30 22 8.7233 0.0000
20 30 24 -2.4470 0.0000
20 30 26 3.5775 0.0000
20 30 28 14.5466 0.0000
20 31 21 5.0083 0.0000
20 31 23 3.2173 0.0000
20 31 25 15.1719 0.0000
20 31 27 8.3700 0.0000
20 32 20 4.5092 0.0000
20 32 22 9.1456 0.0000
20 32 24 3.8816 0.0000
20 32 26 0.0018 0.0000
20 33 21 8.0502 0.0000
20 33 23 8.6586 0.0000
20 33 25 9.5337 0.0000
20 34 20 3.3543 0.0000
20 34 22 9.9167 0.0000
20 34 24 5.2247 0.0000
20 35 21 -9.1737 0.0000
20 36 20 14.2346 0.0000
21 22 21 -1.8239 0.0000
21 23 22 -0.7181 0.0000
21 24 21 4.2175 0.0000
21 24 23 3.0249 0.0000
21 25 22 1.5704 0.0000
21 25 24 -0.6284 0.0000
21 26 21 -0.9818 0.0000
21 26 23 5.8796 0.0000
21 26 25 0.1349 0.0000
21 27 22 -4.0858 0.0000
21 27 24 2.3115 0.0000
21 27 26 16.8420 0.0000
21 28 21 -3.4643 0.0000
21 28 23 5.6950 0.0000
21 28 25 8.0927 0.0000
21 28 27 2.8966 0.0000
21 29 22 -7.6703 0.0000
21 29 24 -1.8015 0.0000
21 29 26 -22.9340 0.0000
21 29 28 0.7990 0.0000
21 30 21 -17.7208 0.0000
21 30 23 -0.8422 0.0000
21 30 25 13.5470 0.0000
21 30 27 0.1480 0.0000
21 31 22 -6.4626 0.0000
21 31 24 -3.2273 0.0000
21 31 26 16.4700 0.0000
21 32 21 3.3236 0.0000
21 32 23 11.5601 0.0000
21 32 25 -10.3201 0.0000
21 33 22 12.2931 0.0000
21 33 24 21.9699 0.0000
21 34 21 5.2380 0.0000
21 34 23 12.3552 0.0000
22 22 22 -9.4125 0.0000
22 23 23 -5.2914 0.0000
22 24 22 -10.6441 0.0000
22 24 24 7.6175 0.0000
22 25 23 -3.5493 0.0000
22 25 25 6.5387 0.0000
22 26 22 -6.8237 0.0000
22 26 24 -7.2023 0.0000
22 26 26 6.7178 0.0000
22 27 23 9.1493 0.0000
22 27 25 -7.9778 0.0000
22 27 27 11.6315 0.0000
22 28 22 0.3495 0.0000
22 28 24 4.5512 0.0000
22 28 26 -0.3894 0.0000
22 28 28 -8.8237 0.0000
22 29 23 -5.0485 0.0000
22 29 25 -14.4089 0.0000
22 29 27 -10.1679 0.0000
22 30 22 -0.4107 0.0000
22 30 24 9.1071 0.0000
22 30 26 13.5359 0.0000
22 31 23 -0.7517 0.0000
22 31 25 -27.5749 0.0000
22 32 22 -9.2448 0.0000
22 32 24 -2.0264 0.0000
22 33 23 -1.0334 0.0000
22 34 22 -11.2646 0.0000
23 24 23 -2.3812 0.0000
23 25 24 3.8931 0.0000
23 26 23 -10.8928 0.0000
23 26 25 -0.9720 0.0000
23 27 24 -2.2838 0.0000
23 27 26 4.8357 0.0000
23 28 23 20.4456 0.0000
23 28 25 -5.8684 0.0000
23 28 27 13.2517 0.0000
23 29 24 -23.8966 0.0000
23 29 26 13.7885 0.0000
23 30 23 -0.7538 0.0000
23 30 25 -3.0885 0.0000
23 31 24 -7.3562 0.0000
23 32 23 -7.4848 0.0000
24 24 24 -4.6325 0.0000
24 25 25 -6.6034 0.0000
24 26 24 6.7987 0.0000
24 26 26 -8.7821 0.0000
24 27 25 6.4715 0.0000
24 27 27 18.0127 0.0000
24 28 24 2.3680 0.0000
24 28 26 -0.2122 0.0000
24 29 25 3.7724 0.0000
24 30 24 -27.2937 0.0000
25 26 25 2.2644 0.0000
25 27 26 5.0520 0.0000
25 28 25 7.1631 0.0000
26 26 26 -0.2706 0.0000
;
_shelx_SHELXL_version_number     2016/6
_olex2_submission_special_instructions 'No special instructions were received'
